# Supplementary material for: Dynamics of within-host Mycobacterium tuberculosis diversity and heteroresistance during treatment
Source: eBioMedicine. 2020 Apr 28;55:102747. doi: 10.1016/j.ebiom.2020.102747 (PMC7195533; doi:10.1016/j.ebiom.2020.102747)
Supplement: Supplementary file 1 [file mmc1.xlsx]

## Sheet: Baseline Diversity
Sequencing ID	Sample ID	Patient ID	Nucleotide diversity	Kraken (% Mycobacteria reads)	PCR cycles	Lineage	MGIT time to positivity (days)
01_C0067B	C0067B	C0067	1.79518e-07	98.53	4	4.3	15
01_C4006B	C4006B	C4006	4.30226e-06	98.24	4	2	7
01_C4027B	C4027B	C4027	1.09377e-06	98.57	4	4.3	5
01_C4048B	C4048B	C4048	3.58869e-06	98.5	4	2	5
01_C4067B	C4067B	C4067	6.92694e-07	98.53	4	2	6
01_F1049B	F1049B	F1049	1.02538e-06	80.33	4	4.4	6
01_F1064B	F1064B	F1064	4.05013e-07	94.89	8	4.8	10
01_F1098B	F1098B	F1098	4.63912e-07	80.84	4	4.3	4
01_P0034B	P0034B	P0034	6.76826e-07	97.93	4	4.3	10
01_P0037B	P0037B	P0037	3.09376e-07	95.22	4	4.3	14
02_F1091B	F1091B	F1091	7.85715e-07	94.32	4	4.4	12
02_F1092B	F1092B	F1092	4.24029e-07	95.17	4	4.3	9
02_H0045B	H0045B	H0045	3.02434e-07	94.42	4	4.3	7
02_H0067B	H0067B	H0067	8.33308e-07	97.18	6	2	10
02_H0075B	H0075B	H0075	3.4467e-07	97.64	4	4.1	11
02_H0083B	H0083B	H0083	6.10572e-07	97.73	4	2	18
03_F1003B	F1003B	F1003	4.66788e-07	94.89	6	4.3	14
03_F1082B	F1082B	F1082	4.89575e-07	81.81	4	4.3	12
03_F1100B	F1100B	F1100	2.88515e-07	81.06	4	4.3	6
03_F1124B	F1124B	F1124	4.91056e-07	96.99	4	4.4	10
03_F1141B	F1141B	F1141	9.21464e-07	78.02	4	4.4	12
03_F1143B	F1143B	F1143	2.62953e-07	93.55	4	4.3	5
03_F1144B	F1144B	F1144	9.43744e-07	97.54	4	2	5
03_H0085B	H0085B	H0085	1.11766e-06	98.42	4	4.4	5
03_H0104B	H0104B	H0104	3.85635e-07	97.86	4	4.8	19
03_H0107B	H0107B	H0107	1.31414e-06	97.95	4	2	8
03_P0005B	P0005B	P0005	5.97181e-07	98.22	4	4.4	19
03_P0017B	P0017B	P0017	4.68011e-07	97.89	4	4.1	20
03_P0040B	P0040B	P0040	4.4649e-07	97.22	8	2	12
03_P0050B	P0050B	P0050	1.91302e-06	89.69	6	2	19
03_P0051B	P0051B	P0051	1.64676e-07	97.84	6	4.3	21
03_P0061B	P0061B	P0061	6.57361e-07	81.05	4	4.1	39
03_P0072B	P0072B	P0072	8.50952e-07	98.31	4	2	18
03_P0078B	P0078B	P0078	1.29128e-06	98.22	4	4.3	4
03_P0080B	P0080B	P0080	8.04125e-07	98.31	4	4.1	22
03_P0081B	P0081B	P0081	7.23967e-07	98.13	4	4.4	9
03_P0082B	P0082B	P0082	2.61001e-07	97.99	4	2	9
03_P0090B	P0090B	P0090	7.77865e-07	98.23	4	4.3	23
03_P0106B	P0106B	P0106	3.11698e-07	95.65	6	4.4	27
03_P0117B	P0117B	P0117	1.17638e-06	98.47	4	4.8	12
03_R0001B	R0001B	R0001	1.08975e-06	89.45	4	2	18
04_F1120B	F1120B	F1120	0.000125159	98.39	9	MIX
04_H0098B	H0098B	H0098	1.22217e-06	98.11	6	2	14
04_H0102B	H0102B	H0102	2.813e-07	89.12	9	4.4	14
04_H0106B	H0106B	H0106	1.13138e-06	98.68	6	2	7
04_H0109B	H0109B	H0109	3.4423e-07	93.25	9	4.4	7
04_P0096B	P0096B	P0096	1.56545e-06	97.58	4	1	12
04_P0098B	P0098B	P0098	1.13426e-06	98.24	9	4.3	24
04_P0101B	P0101B	P0101	2.693e-07	85.79	12	4.3	21
04_P0119B	P0119B	P0119	6.88883e-07	84.18	9	4.4	37
04_P0121B	P0121B	P0121	6.52074e-07	98.22	4	4.3	22
04_P0133B	P0133B	P0133	3.90783e-07	98.46	6	4.3	13
04_P0139B	P0139B	P0139	1.03675e-06	98.35	4	4.8	10
04_P0141B	P0141B	P0141	1.34736e-06	98.79	4	4.1	14
04_P0152B	P0152B	P0152	2.52046e-07	98.45	4	4.3	13
04_P0156B	P0156B	P0156	5.12608e-07	98.49	4	4.8	15
04_R0005B	R0005B	R0005	4.98415e-07	98.27	4	4.8	5
04_R0009B	R0009B	R0009	1.06813e-06	97.79	4	2	7
04_R0013B	R0013B	R0013	1.13704e-06	98.43	4	1	8
04_R0015B	R0015B	R0015	1.38872e-06	98.24	4	1	4
04_R0026B	R0026B	R0026	1.07668e-06	98.07	9	2	15
04_R0030B	R0030B	R0030	1.45681e-06	97.57	4	2	10
04_R0036B	R0036B	R0036	1.01505e-06	98.52	6	2	4
04_R0041B	R0041B	R0041	6.02032e-07	97.82	9	4.3	10
04_R0042B	R0042B	R0042	1.74074e-06	97.75	9	2	7
04_R0043B	R0043B	R0043	1.00478e-06	94.12	6	2	9
04_R0045B	R0045B	R0045	1.03962e-06	98.68	6	2	8
04_R0051B	R0051B	R0051	2.4932e-07	98.72	9	4.3	13
04_R0052B	R0052B	R0052	3.64317e-07	98.25	9	4.3	9
04_R0055B	R0055B	R0055	1.55627e-06	98.1	9	2	6
05_H0015B	H0015B	H0015	3.70863e-07	98.35	4	4.8	6
05_H0027B	H0027B	H0027	1.0541e-06	97.62	4	2	13
05_H0030B	H0030B	H0030	7.47239e-07	97.9	6	2	7
05_H0033B	H0033B	H0033	4.41562e-07	98.61	4	4.4	5
05_H0074B	H0074B	H0074	8.41489e-07	97.97	4	2	24
05_H0111B	H0111B	H0111	1.31233e-06	85.12	8	2	16
05_P0002B	P0002B	P0002	2.41187e-07	97.97	4	4.3	13
05_R0056E	R0056E	R0056	1.95003e-06	98.04	8	2	24
05_R0057B	R0057B	R0057	1.87369e-06	95.3	8	2	13
05_R0059B	R0059B	R0059	7.59202e-07	97.6	6	2	15
05_R0060B	R0060B	R0060	1.19633e-06	98.14	6	2	15
05_R0061B	R0061B	R0061	1.59413e-06	98.31	6	2	9
05_R0062B	R0062B	R0062	4.8345e-07	98.37	4	4.1	22
05_R0064B	R0064B	R0064	1.41463e-06	98.5	4	2	9
05_R0071B	R0071B	R0071	5.81649e-07	97.99	8	4.3	4
05_R0073B	R0073B	R0073	6.48544e-07	98.59	6	4.3	14
05_R0074E	R0074E	R0074	1.476e-06	86.85	8	2	7
05_R0077B	R0077B	R0077	4.19263e-07	98.25	4	4.1	9
05_R0081B	R0081B	R0081	7.72788e-07	97.88	6	4.8	13
05_R0083B	R0083B	R0083	5.62559e-07	98.48	4	4.8	5
05_R0084B	R0084B	R0084	6.92412e-07	98.5	4	4.1	6
05_R0085B	R0085B	R0085	6.67945e-07	98.31	4	4.3	4
05_R0086B	R0086B	R0086	7.56306e-06	98.46	6	4.3	17
05_R0087B	R0087B	R0087	1.02218e-06	98.33	4	2	17
05_R0088B	R0088B	R0088	5.3052e-07	98.33	6	4.1	4
05_R0089E	R0089E	R0089	0.000132861	98.41	4	MIX	4
05_R0091B	R0091B	R0091	1.42367e-06	98.31	4	2	17
05_R0092B	R0092B	R0092	2.14028e-06	98.42	4	2	10
05_R0093B	R0093B	R0093	2.46189e-07	98.4	4	4.4	30
05_R0094E	R0094E	R0094	1.77967e-06	97.44	4	2	4
05_R0095B	R0095B	R0095	1.48054e-06	98.63	4	2	7
05_R0097B	R0097B	R0097	6.31585e-07	98.37	4	4.3	7
05_R0098B	R0098B	R0098	9.20382e-07	98.09	4	2	6
06_H0028B	H0028B	H0028	1.05217e-06	97.51	4	4.3	6
06_H0034B	H0034B	H0034	6.04895e-07	97.23	4	4.8	12
06_H0035B	H0035B	H0035	8.21656e-07	97.52	4	2	6
06_H0036B	H0036B	H0036	0.000104656	97.38	4	MIX	9
06_H0037B	H0037B	H0037	8.2988e-07	97.54	4	2	10
06_H0061B	H0061B	H0061	6.18695e-07	97.05	4	4.4	10
06_H0070B	H0070B	H0070	4.88539e-07	97.78	4	2	10
06_H0078B	H0078B	H0078	5.68244e-07	96.18	4	4.8	4
06_H0080B	H0080B	H0080	6.22539e-07	98.05	4	2	27
06_H0086B	H0086B	H0086	6.13927e-07	97.82	4	2	9
06_K0002B	K0002B	K0002	1.07124e-06	97.61	4	3	8
06_P0060B	P0060B	P0060	9.6374e-07	96.95	4	4.1	42
06_P0062B	P0062B	P0062	3.87225e-07	96.86	4	4.1	8
06_P0066B	P0066B	P0066	8.30573e-07	97.68	4	2	3
06_P0085B	P0085B	P0085	4.16176e-07	97.48	4	2	14
06_P0129B	P0129B	P0129	1.70027e-06	97.47	4	2	27
08_H0006B	H0006B	H0006	1.68097e-06	98.25	4	2	3
08_H0021B	H0021B	H0021	4.4788e-06	99.2	4	2	7
08_H0046B	H0046B	H0046	1.63796e-06	98.79	4	2	11
08_H0048B	H0048B	H0048	2.56512e-06	97.46	4	1	7
08_H0056B	H0056B	H0056	2.03679e-06	98.48	4	2	15
08_H0088B	H0088B	H0088	1.98972e-06	98.99	4	2	21
08_H0116B	H0116B	H0116	1.23289e-06	99.01	4	4.1	10
08_H0123B	H0123B	H0123	2.14611e-06	99.19	4	2	14
08_H0124B	H0124B	H0124	1.76896e-06	99.2	4	2	16
08_H0125B	H0125B	H0125	3.20586e-06	99.08	4	2	16
08_K0028B	K0028B	K0028	1.34091e-06	97.01	4	4.4	6
08_P0147B	P0147B	P0147	8.42371e-07	99.22	4	4.3	24
08_P0150B	P0150B	P0150	6.59244e-07	99.29	4	4.3	36
08_P0161B	P0161B	P0161	1.39004e-06	99.26	4	4.4	16
08_P0169B	P0169B	P0169	2.22239e-06	98.99	4	2	18
08_P0176B	P0176B	P0176	2.14395e-06	99.19	4	2	6
08_P0179B	P0179B	P0179	1.51972e-06	99.03	4	2	12
08_R0022B	R0022B	R0022	2.14235e-06	99.02	4	4.1	18
08_R0038B	R0038B	R0038	8.88517e-07	98.68	4	4.4	7
08_R0046B	R0046B	R0046	1.72096e-06	98.52	4	4.1	8
08_R0053B	R0053B	R0053	1.65661e-06	99.07	4	4.1	10
08_R0063B	R0063B	R0063	1.00027e-06	98.26	4	4.3	11
08_R0065B	R0065B	R0065	5.03731e-07	98.76	4	4.3	12
08_R0066B	R0066B	R0066	2.12464e-06	97.72	4	2	6
08_R0067B	R0067B	R0067	1.56141e-06	98.17	4	2	7
09_H0064B	H0064B	H0064	1.54622e-06	98.62	6	3	12
09_H0087B	H0087B	H0087	7.8815e-05	93.65	9	MIX	11
09_H0096B	H0096B	H0096	2.42449e-06	90.75	9	2	23
09_H0101B	H0101B	H0101	7.19415e-05	98.2	4	MIX	15
09_H0105B	H0105B	H0105	7.33597e-07	98.25	9	4.4	5
09_H0114B	H0114B	H0114	7.93145e-05	91.99	6	MIX	15
09_H0122B	H0122B	H0122	2.57184e-06	98.77	4	2	9
09_H0129B	H0129B	H0129	1.03307e-06	86.39	6	2	5
09_K0017B	K0017B	K0017	1.15077e-06	96.91	9	4.8	12
09_K0022B	K0022B	K0022	7.7912e-07	98.97	9	4.8	14
09_P0014B	P0014B	P0014	9.86521e-07	96.7	9	4.3	20
09_P0084B	P0084B	P0084	5.869e-07	98.24	6	4.3	16
09_P0200B	P0200B	P0200	1.11579e-06	93.96	6	2	11
09_R0040B	R0040B	R0040	2.6786e-06	97.69	9	2	8
09_R0068E	R0068E	R0068	1.14415e-05	98.55	4	MIX	15
09_R0069E	R0069E	R0069	1.69423e-06	97.55	9	2	16
09_R0075E	R0075E	R0075	2.12233e-06	80.01	9	2	8
09_R0079E	R0079E	R0079	6.03896e-07	73.71	9	4.4	9
10_H0054B	H0054B	H0054	1.50227e-06	98.31	6	2	13
10_H0065B	H0065B	H0065	1.56489e-06	99.33	4	2	16
10_H0094B	H0094B	H0094	4.10542e-07	98.9	4	4.3	15
10_H0132B	H0132B	H0132	9.43774e-07	90.69	6	4.4	10
10_H0133B	H0133B	H0133	1.21503e-06	98.74	9	2	29
10_H0134B	H0134B	H0134	2.35302e-06	98.91	6	2	10
10_H0135B	H0135B	H0135	1.69365e-06	99.13	4	3	8
10_H0136B	H0136B	H0136	1.24809e-06	94.51	6	2	10
10_H0138B	H0138B	H0138	2.05675e-06	99.12	6	2	15
10_H0140B	H0140B	H0140	8.17141e-07	98.86	6	4.4	15
10_K0025B	K0025B	K0025	1.64238e-06	97.91	4	2	8
10_K0026B	K0026B	K0026	2.2162e-06	97.91	4	2	11
10_P0163B	P0163B	P0163	1.8202e-06	98.33	4	1	19
10_P0164B	P0164B	P0164	4.93037e-07	98.57	4	4.7	37
10_P0191B	P0191B	P0191	6.86501e-07	99.08	4	4.8	21
10_R0012B	R0012B	R0012	1.19573e-06	97.42	4	4.4	7
10_R0027B	R0027B	R0027	7.43876e-07	96.87	6	4.3	9
10_R0096E	R0096E	R0096	7.44478e-07	99.03	4	4.8	13
10_R0099B	R0099B	R0099	2.93755e-06	99.27	4	2	6
10_R0100B	R0100B	R0100	1.70822e-06	99.24	4	2	16
11_H0001B	H0001B	H0001	1.43941e-06	97.65	4	2	7
11_H0010B	H0010B	H0010	5.62784e-07	98.06	9	4.3	3
11_H0031B	H0031B	H0031	8.33058e-07	98.22	14	4.8	11
11_H0113B	H0113B	H0113	2.09828e-06	98.83	4	1	15
11_H0119B	H0119B	H0119	7.74547e-06	98.91	4	2	17
11_H0120B	H0120B	H0120	2.07087e-06	92.23	4	4.1	8
11_H0141B	H0141B	H0141	8.79729e-07	97.81	6	2	6
11_K0013B	K0013B	K0013	1.55997e-06	94.95	14	2	19
11_P0165B	P0165B	P0165	1.92586e-06	98.7	6	2	16
11_P0173B	P0173B	P0173	1.82866e-06	93.08	4	4.1	8
11_P0190B	P0190B	P0190	9.8101e-07	97.59	4	4.8	8
11_R0021B	R0021B	R0021	3.01246e-07	98.72	4	4.3	11
12_H0131B	H0131B	H0131	6.87909e-07	98.29	4	4.8	8
12_H0137B	H0137B	H0137	9.74493e-07	98.58	4	4.4	5
12_H0143B	H0143B	H0143	1.91088e-05	98.4	6	MIX	14
12_H0145B	H0145B	H0145	3.19962e-07	98.86	4	4.8	12
12_H0146B	H0146B	H0146	7.5177e-07	98.81	6	4.3	7
12_H0147B	H0147B	H0147	6.76681e-07	98.88	4	4.3	4
12_H0148B	H0148B	H0148	6.77536e-07	98.8	4	4.8	9
12_H0153B	H0153B	H0153	1.28482e-06	98.29	4	4.3	6
12_H0154B	H0154B	H0154	9.47808e-07	99.15	6	4.3	6
12_K0011B	K0011B	K0011	1.07168e-06	99.05	4	4.1	19
12_K0057B	K0057B	K0057	2.27578e-06	98.72	9	2	20
12_P3002B	P3002B	P3002	1.20897e-06	98.88	4	4.4	19
12_P3004B	P3004B	P3004	2.72406e-06	98.87	6	2	17
12_P3008B	P3008B	P3008	1.89368e-06	99.16	6	2	18
12_P3010B	P3010B	P3010	2.29236e-06	98.85	4	2	14
12_P3409B	P3409B	P3409	4.89357e-07	98.84	4	4.3	12
12_R0014B	R0014B	R0014	1.65161e-06	98.49	4	4.1	4
13_H0142B	H0142B	H0142	1.15521e-06	96.13	9	4.3	18
13_K0036B	K0036B	K0036	1.19403e-06	84.71	9	2	30
13_K0040B	K0040B	K0040	1.74594e-06	75.51	14	2	6
13_K0041B	K0041B	K0041	9.57033e-07	64.27	14	4.4	4
13_K0045B	K0045B	K0045	2.53846e-06	96.26	9	2	12
13_K0054B	K0054B	K0054	2.32114e-06	96.36	9	4.1	12
13_K0058B	K0058B	K0058	7.59983e-07	98.09	9	4.3	9
13_K0059B	K0059B	K0059	5.50342e-07	98.31	9	4.3	4
13_K0060B	K0060B	K0060	2.00219e-06	98.06	6	2	6
13_K0062B	K0062B	K0062	1.39131e-06	98.13	9	2	6
13_P3503B	P3503B	P3503	7.81525e-07	99.09	9	4.3	17
13_P3505B	P3505B	P3505	6.10352e-07	98.45	6	4.3	17
14_H0158B	H0158B	H0158	9.00654e-07	98.99	4	4.3	6
14_H0160B	H0160B	H0160	9.16381e-07	99.01	4	4.1	15
14_H0161B	H0161B	H0161	1.97162e-06	96.98	6	2	18
14_H0166B	H0166B	H0166	7.774e-07	99.06	4	2	7
14_K0016B	K0016B	K0016	2.14225e-06	99.19	4	2	8
14_K0049B	K0049B	K0049	2.76454e-07	98.73	4	4.3	10
14_P3016B	P3016B	P3016	7.25064e-07	98.53	6	4.3	20
14_P3019B	P3019B	P3019	8.57851e-07	99.04	4	2	8
14_P3410B	P3410B	P3410	8.20892e-07	99.31	4	2	10
14_P3510B	P3510B	P3510	3.90511e-06	98.93	4	2	22
15_H0149B	H0149B	H0149	7.04211e-07	95.54	13	4.3	21
15_H0157B	H0157B	H0157	1.20948e-06	92.13	9	2	19
15_H0163B	H0163B	H0163	4.67349e-07	94.41	6	2	11
15_K0061B	K0061B	K0061	1.89222e-06	97.94	13	2	6
15_K0063B	K0063B	K0063	1.29382e-06	98.64	13	2	18
15_K0064B	K0064B	K0064	1.20911e-06	98.77	13	2	11
15_K0065B	K0065B	K0065	1.17968e-06	98.27	6	2	6
15_K0071B	K0071B	K0071	4.30623e-07	92.26	9	2	6
15_P3507B	P3507B	P3507	5.77667e-07	97.57	6	4.3	37
16_P0001B	P0001B	P0001	7.44648e-07	28.64	4	4.3	18
16_R0004B	R0004B	R0004	1.09729e-06	89.76	6	4.3	9
16_R0017B	R0017B	R0017	1.77135e-06	38.93	4	2	9
16_R0020B	R0020B	R0020	2.34537e-06	29.05	4	2	10
16_R0029B	R0029B	R0029	1.70771e-06	58.67	4	4.8	6
16_R0031B	R0031B	R0031	2.22731e-06	30.8	4	4.1	6
16_R0039B	R0039B	R0039	8.63302e-07	17.29	9	4.4	6
21_H0164B	H0164B	H0164	6.95545e-07	99.12	4	4.8	11
21_H0165B	H0165B	H0165	8.43944e-07	99.03	4	4.3	9
21_H0167B	H0167B	H0167	1.53436e-06	98.77	4	4.8	11
21_H0169B	H0169B	H0169	6.72133e-07	99.25	6	4.8	19
21_H0172B	H0172B	H0172	1.10234e-06	99.1	4	3	10
21_H0173B	H0173B	H0173	2.96302e-06	98.98	4	1	10
21_K0029B	K0029B	K0029	1.23397e-06	98.85	4	4.3	21
21_K0030B	K0030B	K0030	6.78788e-07	98.97	4	4.1	9
21_K0031B	K0031B	K0031	1.06045e-06	98.72	4	4.4	9
21_K0035B	K0035B	K0035	8.59712e-07	98.72	4	1	17
21_K0039B	K0039B	K0039	1.1471e-06	98.8	4	3	5
21_K0044B	K0044B	K0044	5.16966e-07	98.77	4	4.8	16
21_K0046B	K0046B	K0046	9.68838e-07	97.81	4	4.4	4
21_K0051B	K0051B	K0051	6.22185e-07	97.48	4	4.3	15
21_K0066B	K0066B	K0066	1.82696e-06	98.67	4	4.4	7
21_K0068B	K0068B	K0068	1.32542e-06	99.18	4	3	10
21_K0073B	K0073B	K0073	6.50948e-07	98.27	4	4.4	7
21_P3021B	P3021B	P3021	6.10298e-07	98.8	4	4.4	13
21_P3028B	P3028B	P3028	8.1818e-07	98.74	4	4.8	13
21_P3029B	P3029B	P3029	2.01691e-06	98.55	4	2	24
21_P3418B	P3418B	P3418	3.09776e-06	99.07	4	2	7
21_P3516B	P3516B	P3516	7.30459e-07	99.21	6	4.3	22
21_P3519B	P3519B	P3519	2.42471e-07	98.78	4	4.3	15
21_P3521B	P3521B	P3521	1.6775e-06	99.06	4	4.1	15
21_P3524B	P3524B	P3524	1.09096e-06	99.11	4	2	11
21_P3532B	P3532B	P3532	4.42766e-07	98.98	6	4.4	12
22_H0039B	H0039B	H0039	2.01136e-06	31.31	4	2	10
22_H0174B	H0174B	H0174	1.08487e-06	98.61	4	4.4	11
22_K0043B	K0043B	K0043	4.3413e-07	98.77	6	4.4	8
22_K0075B	K0075B	K0075	7.76007e-07	94	9	4.1	15
22_K0076B	K0076B	K0076	4.56046e-07	95.34	9	4.3	7
22_K0077B	K0077B	K0077	1.9236e-06	95.27	9	2	9
22_P3026B	P3026B	P3026	1.3588e-06	97.92	6	4.1	12
22_P3027B	P3027B	P3027	1.1551e-06	98.19	6	4.3	39
22_P3032B	P3032B	P3032	7.51845e-07	94.79	6	4.4	21
22_P3415B	P3415B	P3415	9.75945e-07	98.23	6	2	31
22_P3417B	P3417B	P3417	1.17105e-06	98.59	6	4.1	27
22_P3527B	P3527B	P3527	7.25149e-07	98.58	6	4.3	13
22_P3529B	P3529B	P3529	4.9543e-07	99.12	6	4.3	17
22_P3530B	P3530B	P3530	5.57149e-07	98.36	4	4.3	17
23_H0176B	H0176B	H0176	1.62819e-06	74.68	4	4.1	8
23_H0179B	H0179B	H0179	1.41205e-06	99.25	4	1	2
23_H0181B	H0181B	H0181	1.08489e-06	98.6	4	4.3	24
23_H0182B	H0182B	H0182	1.23097e-06	96.83	4	4.3	6
23_H0183B	H0183B	H0183	9.98237e-07	92.62	4	2	6
23_H0184B	H0184B	H0184	1.79416e-06	99.27	4	2	5
23_H0187B	H0187B	H0187	3.25294e-07	99.04	4	4.4	8
23_H0190B	H0190B	H0190	1.90242e-06	98.93	4	2	16
23_K0015B	K0015B	K0015	4.90899e-07	99.04	4	4.8	5
23_K0079B	K0079B	K0079	1.09802e-06	99.18	4	2	13
23_K0080B	K0080B	K0080	9.98524e-07	99.19	4	4.3	7
23_K0085B	K0085B	K0085	1.99408e-06	96.87	6	2	8
23_K0091B	K0091B	K0091	2.75203e-07	96.98	4	4.3	17
23_K0094B	K0094B	K0094	6.95419e-07	99.17	4	4.3	10
23_K0095B	K0095B	K0095	1.21008e-06	99.13	4	4.3	7
23_K0096B	K0096B	K0096	2.50486e-07	97.7	4	3	21
23_K0098B	K0098B	K0098	1.62484e-06	97.02	4	4.3	8
23_K0101B	K0101B	K0101	1.50659e-06	96.87	6	4.1	4
23_KF091B	K0091B	K0091	2.72909e-07	96.8	4	4.3	17
23_KG091B	K0091B	K0091	1.05565e-06	97.02	4	4.3	17
23_P3424B	P3424B	P3424	4.31874e-07	98.76	4	4.3	15
23_P3425B	P3425B	P3425	3.48779e-07	98.26	6	4.4	13
23_P3535B	P3535B	P3535	3.18831e-07	99.02	4	4.3	21
24_K0078B	K0078B	K0078	3.8944e-05	97.63	6	MIX	4
24_K0081B	K0081B	K0081	1.17231e-06	97.11	6	4.1	15
24_K0082B	K0082B	K0082	8.9029e-07	98.78	6	4.1	8
24_K0084B	K0084B	K0084	8.7542e-07	94.53	9	1	12
24_K0086B	K0086B	K0086	5.4676e-07	94.62	6	4.8	15
24_K0088B	K0088B	K0088	5.12023e-07	95.41	9	4.4	12
24_K0089B	K0089B	K0089	8.23953e-07	98.1	6	4.3	5
24_K0097B	K0097B	K0097	1.30503e-06	98.21	6	4.1	16
24_P3038B	P3038B	P3038	7.38397e-07	97.17	6	4.3	33
25_H0052B	H0052B	H0052	6.54225e-07	51.42	4	4.3	6
25_H0191B	H0191B	H0191	6.57053e-07	98.77	6	4.1	23
25_H0195B	H0195B	H0195	1.22242e-06	95.84	4	4.1	8
25_H0196B	H0196B	H0196	6.94395e-05	97.64	4	MIX	17
25_H0197B	H0197B	H0197	1.11037e-06	96.72	4	2	16
25_H0200B	H0200B	H0200	8.30987e-07	88.7	6	4.4	7
25_H0203B	H0203B	H0203	7.92729e-07	97.66	4	4.4	5
25_H0205B	H0205B	H0205	5.67064e-07	93.18	4	4.1	2
25_K0015B	K0015B	K0015	4.15064e-07	96.82	4	4.8	5
25_K0104B	K0104B	K0104	1.46797e-06	98.47	6	2	8
25_K0108B	K0108B	K0108	6.08434e-07	98.16	4	4.8	4
25_K0109B	K0109B	K0109	1.96864e-06	96.78	4	4.4	5
25_P3040B	P3040B	P3040	2.90335e-07	98.76	6	4.8	15
25_P3427B	P3427B	P3427	5.00474e-07	98.82	6	4.4	10
26_H0193B	H0193B	H0193	1.71839e-06	93.07	9	4.2	10
26_H0194B	H0194B	H0194	1.2337e-06	98.97	6	4.3	11
26_H0199B	H0199B	H0199	4.47387e-07	95.77	4	4.3	7
26_H0207B	H0207B	H0207	9.73343e-07	97.68	6	4.4	15
26_H0209B	H0209B	H0209	6.86644e-07	94.42	6	2	8
26_K0005B	K0005B	K0005	5.04524e-07	98.14	6	2	17
26_K0100B	K0100B	K0100	9.33662e-07	38.45	6	4.4	3
26_K0103B	K0103B	K0103	2.99575e-07	93.58	6	4.8	14
26_K0106B	K0106B	K0106	1.29896e-06	97.36	6	4.1	10
26_K0113B	K0113B	K0113	1.85433e-06	96.56	6	2	18
26_K0115B	K0115B	K0115	1.3048e-06	96.5	6	2	21
26_K0116B	K0116B	K0116	1.91383e-06	94.84	6	2	16
26_K0119B	K0119B	K0119	1.70023e-06	98.76	6	3	9
26_P0126B	P0126B	P0126	2.30861e-07	98.63	6	4.7	22
26_P3043B	P3043B	P3043	1.37811e-06	97.58	6	4.3	25
26_P3538B	P3538B	P3538	2.15236e-07	98.93	6	4.4	12
26_P3539B	P3539B	P3539	4.08559e-07	97.24	6	4.4	17

## Sheet: Sequential Diversity
Sequencing ID	Sample ID	Patient ID	Month	Nucleotide diversity
01_F1064B	F1064B	F1064	0	4.46352e-07
03_F10646	F10646	F1064	6	3.73828e-07
16_F10649	F10649	F1064	9	1.25361e-06
01_F1098B	F1098B	F1098	0	8.45816e-07
11_F10982	F10982	F1098	2	1.39918e-06
07_K0006B	K0006B	K0006	0	4.47309e-07
07_K00061	K00061	K0006	0.25	6.96332e-07
07_K00064	K00064	K0006	1	2.75799e-07
07_K0007B	K0007B	K0007	0	3.35176e-07
07_K00071	K00071	K0007	0.25	1.24306e-06
07_K0008B	K0008B	K0008	0	3.44455e-07
22_K00084	K00084	K0008	1	5.28868e-07
11_K0009B	K0009B	K0009	0	1.92895e-06
10_K00091	K00091	K0009	0.25	1.50226e-06
10_K00092	K00092	K0009	0.5	1.56955e-06
10_K00094	K00094	K0009	1	1.94742e-06
15_K00098	K00098	K0009	2	1.25739e-06
11_K0010B	K0010B	K0010	0	1.4767e-06
10_K00102	K00102	K0010	0.5	1.69236e-06
10_K00104	K00104	K0010	1	1.84104e-06
25_K0015B	K0015B	K0015	0	4.12057e-07
11_K00152	K00152	K0015	0.5	4.06166e-07
24_K00154	K00154	K0015	1	3.47598e-07
09_K0017B	K0017B	K0017	0	8.18319e-07
11_K00171	K00171	K0017	0.25	5.75782e-06
11_K0021B	K0021B	K0021	0	2.19622e-06
11_K00211	K00211	K0021	0.25	2.17193e-06
09_K0022B	K0022B	K0022	0	4.568e-07
11_K00222	K00222	K0022	0.5	5.36096e-07
09_K00224	K00224	K0022	1	7.83862e-07
10_K0025B	K0025B	K0025	0	1.29328e-06
10_K00251	K00251	K0025	0.25	1.52704e-06
10_K00252	K00252	K0025	0.5	1.77897e-06
10_K0026B	K0026B	K0026	0	2.18626e-06
11_K00261	K00261	K0026	0.25	2.39934e-06
08_K0028B	K0028B	K0028	0	1.2074e-06
11_K00281	K00281	K0028	0.25	1.208e-06
15_K00282	K00282	K0028	0.5	8.42919e-07
11_K00284	K00284	K0028	1	6.76805e-07
21_K0029B	K0029B	K0029	0	1.22471e-06
11_K00294	K00294	K0029	1	1.1923e-06
21_K0031B	K0031B	K0031	0	7.90262e-07
11_K00311	K00311	K0031	0.25	1.00224e-06
21_K0039B	K0039B	K0039	0	9.1793e-07
10_K00391	K00391	K0039	0.25	9.95803e-07
11_K00392	K00392	K0039	0.5	2.58241e-06
13_K00394	K00394	K0039	1	1.23071e-06
14_K00396	K00396	K0039	1.5	1.40653e-06
13_K0040B	K0040B	K0040	0	1.1404e-06
11_K00401	K00401	K0040	0.25	1.6873e-06
13_K0041B	K0041B	K0041	0	1.01892e-06
10_K00411	K00411	K0041	0.25	1.59133e-06
10_K00412	K00412	K0041	0.5	9.86987e-07
13_K00414	K00414	K0041	1	5.58573e-07
13_K00416	K00416	K0041	1.5	9.17003e-07
11_K00421	K00421	K0042	0.25	2.91831e-06
11_K00422	K00422	K0042	0.5	1.54004e-06
12_K00424	K00424	K0042	1	3.36955e-06
22_K0043B	K0043B	K0043	0	4.58847e-07
11_K00431	K00431	K0043	0.25	6.09563e-07
25_K00434	K00434	K0043	1	7.66044e-07
23_K00436	K00436	K0043	1.5	9.28502e-07
13_K0045B	K0045B	K0045	0	2.91045e-06
13_K00451	K00451	K0045	0.25	3.13639e-06
21_K0046B	K0046B	K0046	0	1.3224e-06
12_K00461	K00461	K0046	0.25	1.46718e-06
13_K00462	K00462	K0046	0.5	1.37616e-06
14_K00464	K00464	K0046	1	3.69627e-07
14_K0049B	K0049B	K0049	0	2.89903e-07
24_K00491	K00491	K0049	0.25	5.68925e-07
14_K00492	K00492	K0049	0.5	2.52361e-07
21_K0051B	K0051B	K0051	0	4.70368e-07
12_K00511	K00511	K0051	0.25	7.17604e-07
13_K00514	K00514	K0051	1	1.30011e-06
21_K00516	K00516	K0051	1.5	1.1585e-06
13_K0054B	K0054B	K0054	0	1.65136e-06
12_K00541	K00541	K0054	0.25	1.33252e-06
15_K00542	K00542	K0054	0.5	1.41684e-06
13_K0058B	K0058B	K0058	0	6.22543e-07
12_K00581	K00581	K0058	0.25	5.52101e-07
13_K00582	K00582	K0058	0.5	7.4528e-07
15_K00584	K00584	K0058	1	9.28135e-07
14_K00588	K00588	K0058	2	3.16083e-07
13_K0059B	K0059B	K0059	0	3.94436e-07
12_K00591	K00591	K0059	0.25	3.47387e-07
12_K00592	K00592	K0059	0.5	3.68968e-07
14_K00594	K00594	K0059	1	1.90194e-07
15_K00596	K00596	K0059	1.5	3.19089e-07
15_K00598	K00598	K0059	2	7.63756e-07
13_K0060B	K0060B	K0060	0	1.45529e-06
13_K00601	K00601	K0060	0.25	9.16283e-07
15_K00602	K00602	K0060	0.5	2.00671e-06
15_K00606	K00606	K0060	1.5	2.06439e-06
15_K0061B	K0061B	K0061	0	1.10652e-06
14_K00611	K00611	K0061	0.25	1.5001e-06
14_K00612	K00612	K0061	0.5	1.82645e-06
24_K00614	K00614	K0061	1	1.4268e-06
13_K0062B	K0062B	K0062	0	1.05969e-06
15_K00621	K00621	K0062	0.25	1.3071e-06
15_K00622	K00622	K0062	0.5	1.90815e-06
15_K0063B	K0063B	K0063	0	1.37795e-06
15_K00631	K00631	K0063	0.25	1.48762e-06
15_K0064B	K0064B	K0064	0	1.2141e-06
15_K00641	K00641	K0064	0.25	2.64938e-06
15_K00642	K00642	K0064	0.5	2.57393e-06
15_K00644	K00644	K0064	1	2.37683e-06
22_K00646	K00646	K0064	1.5	1.84552e-06
15_K0065B	K0065B	K0065	0	9.93886e-07
15_K00651	K00651	K0065	0.25	1.12626e-06
21_K0066B	K0066B	K0066	0	1.75126e-06
15_K00661	K00661	K0066	0.25	1.70153e-06
14_K00662	K00662	K0066	0.5	1.27926e-06
15_K00664	K00664	K0066	1	1.31097e-06
22_K00666	K00666	K0066	1.5	1.91653e-06
22_K00668	K00668	K0066	2	1.47018e-06
21_K0068B	K0068B	K0068	0	1.18141e-06
14_K00681	K00681	K0068	0.25	1.50788e-06
15_K0071B	K0071B	K0071	0	4.61438e-07
22_K00712	K00712	K0071	0.5	1.19336e-06
21_K0073B	K0073B	K0073	0	8.66927e-07
14_K00731	K00731	K0073	0.25	1.1116e-06
14_K00732	K00732	K0073	0.5	1.07896e-06
22_K00734	K00734	K0073	1	7.53778e-07
22_K00736	K00736	K0073	1.5	9.78642e-07
22_K00738	K00738	K0073	2	5.63253e-07
22_K0075B	K0075B	K0075	0	7.90003e-07
22_K00752	K00752	K0075	0.5	8.15164e-07
24_K00754	K00754	K0075	1	2.5226e-07
22_K0076B	K0076B	K0076	0	5.13476e-07
22_K00761	K00761	K0076	0.25	3.3157e-07
22_K0077B	K0077B	K0077	0	1.54193e-06
24_K00771	K00771	K0077	0.25	3.2022e-06
23_K0079B	K0079B	K0079	0	1.3162e-06
24_K00791	K00791	K0079	0.25	8.19438e-07
24_K00792	K00792	K0079	0.5	5.81812e-07
23_K0080B	K0080B	K0080	0	8.67279e-07
24_K00801	K00801	K0080	0.25	9.03045e-07
24_K00802	K00802	K0080	0.5	4.30157e-07
24_K0081B	K0081B	K0081	0	6.27081e-07
24_K00811	K00811	K0081	0.25	1.58765e-06
24_K0082B	K0082B	K0082	0	5.82783e-07
24_K00821	K00821	K0082	0.25	5.12812e-07
24_K00822	K00822	K0082	0.5	7.38365e-07
23_K00824	K00824	K0082	1	1.55215e-06
24_K00826	K00826	K0082	1.5	5.97016e-07
24_K0084B	K0084B	K0084	0	4.4162e-07
24_K00842	K00842	K0084	0.5	9.5432e-07
23_K0085B	K0085B	K0085	0	1.33992e-06
23_K00851	K00851	K0085	0.25	1.47595e-06
23_K00852	K00852	K0085	0.5	1.38278e-06
24_K0086B	K0086B	K0086	0	3.06698e-07
24_K00861	K00861	K0086	0.25	2.02918e-07
24_K00864	K00864	K0086	1	5.39443e-07
23_K00866	K00866	K0086	1.5	4.55282e-07
24_K0088B	K0088B	K0088	0	6.26892e-07
24_K00881	K00881	K0088	0.25	5.83077e-07
24_K00882	K00882	K0088	0.5	4.32658e-07
24_K0089B	K0089B	K0089	0	5.29834e-07
23_K00891	K00891	K0089	0.25	8.28467e-07
23_K00892	K00892	K0089	0.5	6.32451e-07
23_K00894	K00894	K0089	1	2.85123e-07
23_K0091B	K0091B	K0091	0	2.54405e-07
23_K00911	K00911	K0091	0.25	3.18078e-07
23_K00914	K00914	K0091	1	6.5753e-07
23_K0093B	K0093B	K0093	0	4.32978e-07
23_K00932	K00932	K0093	0.5	7.94781e-07
23_K0095B	K0095B	K0095	0	1.27404e-06
23_K00951	K00951	K0095	0.25	1.13818e-06
23_K00952	K00952	K0095	0.5	8.04349e-07
23_K00954	K00954	K0095	1	8.64282e-07
24_K0097B	K0097B	K0097	0	1.37747e-06
23_K00971	K00971	K0097	0.25	1.39865e-06
23_K0098B	K0098B	K0098	0	1.63505e-06
23_K00982	K00982	K0098	0.5	1.71957e-06
23_K01001	K01001	K0100	0.25	7.47454e-07
25_K01002	K01002	K0100	0.5	8.18616e-07
26_K01004	K01004	K0100	1	3.57703e-07
24_KB0296	KB0296	KB029	1.5	1.00344e-06
05_P0002B	P0002B	P0002	0	2.81583e-07
01_P00021	P00021	P0002	1	1.81125e-07
07_P0004B	P0004B	P0004	0	1.06438e-06
05_P00041	P00041	P0004	1	4.83464e-07
03_P0005B	P0005B	P0005	0	2.96955e-07
09_P00051	P00051	P0005	1	1.0789e-06
06_P00055	P00055	P0005	5	3.18163e-07
03_P00056	P00056	P0005	6	3.89607e-07
03_P0017B	P0017B	P0017	0	3.93229e-07
06_P00171	P00171	P0017	1	4.63354e-07
06_P0027B	P0027B	P0027	0	2.07183e-06
01_P00271	P00271	P0027	1	1.4413e-06
01_P00273	P00273	P0027	3	6.91845e-07
01_P00274	P00274	P0027	4	6.61741e-07
04_P00276	P00276	P0027	6	1.2547e-06
01_P0037B	P0037B	P0037	0	2.36502e-07
07_P00371	P00371	P0037	1	1.95679e-07
03_P0040B	P0040B	P0040	0	3.87445e-07
03_P00401	P00401	P0040	1	3.17183e-07
05_P0044B	P0044B	P0044	0	3.69826e-07
06_P00441	P00441	P0044	1	5.65898e-07
01_P00442	P00442	P0044	2	1.72734e-07
07_P0064B	P0064B	P0064	0	1.07961e-06
04_P00642	P00642	P0064	2	7.54032e-07
03_P00643	P00643	P0064	3	1.04824e-06
03_P0072B	P0072B	P0072	0	8.49443e-07
08_P00721	P00721	P0072	1	1.26816e-06
03_P0080B	P0080B	P0080	0	5.97516e-07
06_P00801	P00801	P0080	1	4.06163e-07
06_P00802	P00802	P0080	2	1.11383e-06
03_P0081B	P0081B	P0081	0	6.62544e-07
03_P00811	P00811	P0081	1	1.78256e-07
03_P0082B	P0082B	P0082	0	3.81312e-07
03_P00821	P00821	P0082	1	5.27669e-07
08_P00822	P00822	P0082	2	1.40996e-06
05_P00824	P00824	P0082	4	4.22497e-07
06_P00825	P00825	P0082	5	4.41522e-07
06_P00826	P00826	P0082	6	4.0675e-07
04_P00971	P00971	P0097	1	6.69841e-07
04_P00972	P00972	P0097	2	2.15647e-07
05_P00973	P00973	P0097	3	5.41936e-07
03_P0117B	P0117B	P0117	0	1.31464e-06
04_P01171	P01171	P0117	1	4.35704e-07
07_P01172	P01172	P0117	2	5.05215e-07
04_P0133B	P0133B	P0133	0	4.47537e-07
04_P01331	P01331	P0133	1	4.40662e-07
08_P01332	P01332	P0133	2	3.47815e-07
08_P0150B	P0150B	P0150	0	3.23054e-07
08_P01501	P01501	P0150	1	7.72441e-07
08_P01502	P01502	P0150	2	6.88745e-07
04_P0156B	P0156B	P0156	0	1.65457e-07
08_P01561	P01561	P0156	1	7.22014e-07
10_P0163B	P0163B	P0163	0	1.236e-06
10_P01631	P01631	P0163	1	1.3138e-06
10_P0164B	P0164B	P0164	0	3.86269e-07
12_P01644	P01644	P0164	4	5.50841e-07
12_P01645	P01645	P0164	5	5.10676e-07
12_P01646	P01646	P0164	6	7.58935e-07
08_P0176B	P0176B	P0176	0	1.58897e-06
09_P01761	P01761	P0176	1	1.70613e-06
10_P01762	P01762	P0176	2	1.03951e-06
10_P01763	P01763	P0176	3	1.77435e-06
08_P0179B	P0179B	P0179	0	1.13882e-06
09_P01791	P01791	P0179	1	9.27815e-07
09_P0200B	P0200B	P0200	0	8.51687e-07
12_P02001	P02001	P0200	1	1.44765e-06
14_P02006	P02006	P0200	6	9.90789e-07
21_P3418B	P3418B	P3418	0	1.84857e-06
26_P34186	P34186	P3418	6	7.41801e-07
25_P3427B	P3427B	P3427	0	9.24747e-07
P2_P34272	P34272	P3427	2	0.000249439
13_P3505B	P3505B	P3505	0	3.41888e-07
25_P35056	P35056	P3505	6	8.72824e-07
21_P3519B	P3519B	P3519	0	2.11466e-07
22_P35192	P35192	P3519	2	2.89753e-07
21_P3524B	P3524B	P3524	0	2.81139e-07
21_P35242	P35242	P3524	2	6.20141e-07
25_P35246	P35246	P3524	6	8.64365e-07
23_P3535B	P3535B	P3535	0	1.35942e-07
26_P35352	P35352	P3535	2	8.00848e-07
04_R0009B	R0009B	R0009	0	9.19515e-07
09_R00092	R00092	R0009	0.5	1.15264e-06
10_R0012B	R0012B	R0012	0	1.56073e-06
12_R00121	R00121	R0012	0.25	1.17177e-06
12_R0014B	R0014B	R0014	0	1.3678e-06
04_R00142	R00142	R0014	0.5	1.24018e-06
10_R00143	R00143	R0014	0.75	9.55987e-07
08_R0014Z	R0014Z	R0014	6	8.45686e-07
09_R0014X	R0014X	R0014	12	1.52552e-06
16_R0024B	R0024B	R0024	0	2.91498e-06
10_R00241	R00241	R0024	0.25	2.18758e-06
04_R00242	R00242	R0024	0.5	1.15194e-06
10_R0024X	R0024X	R0024	12	1.51753e-06
10_R0027B	R0027B	R0027	0	5.79912e-07
12_R00271	R00271	R0027	0.25	6.94095e-07
13_R00273	R00273	R0027	0.75	5.4676e-07
04_R0036B	R0036B	R0036	0	9.52994e-07
14_R00361	R00361	R0036	0.25	5.58704e-07
04_R00362	R00362	R0036	0.5	9.8811e-07
08_R0038B	R0038B	R0038	0	1.06447e-06
15_R00381	R00381	R0038	0.25	4.30853e-07
16_R0039B	R0039B	R0039	0	5.10484e-07
14_R00391	R00391	R0039	0.25	4.65645e-07
09_R0040B	R0040B	R0040	0	3.23205e-06
14_R00401	R00401	R0040	0.25	7.29539e-07
04_R0043B	R0043B	R0043	0	1.33232e-06
14_R00431	R00431	R0043	0.25	1.84448e-06
14_R00433	R00433	R0043	0.75	1.12251e-06
04_R0045B	R0045B	R0045	0	6.8519e-07
14_R00453	R00453	R0045	0.75	1.61068e-06
08_R0046B	R0046B	R0046	0	1.17254e-06
14_R00461	R00461	R0046	0.25	5.3887e-07
15_R00463	R00463	R0046	0.75	9.71738e-07
08_R0053B	R0053B	R0053	0	1.50684e-06
15_R00531	R00531	R0053	0.25	5.08461e-07
04_R0055B	R0055B	R0055	0	1.495e-06
14_R00551	R00551	R0055	0.25	1.94256e-06
14_R00553	R00553	R0055	0.75	1.36223e-06
05_R0057B	R0057B	R0057	0	1.80619e-06
15_R00571	R00571	R0057	0.25	2.56729e-06
15_R00573	R00573	R0057	0.75	1.24516e-06
05_R0059B	R0059B	R0059	0	6.30051e-07
15_R00591	R00591	R0059	0.25	1.93097e-06
05_R0061B	R0061B	R0061	0	1.3818e-06
15_R00611	R00611	R0061	0.25	1.36556e-06
15_R00613	R00613	R0061	0.75	1.22019e-06
05_R0071B	R0071B	R0071	0	4.20456e-07
15_R00711	R00711	R0071	0.25	4.76682e-07
15_R00713	R00713	R0071	0.75	1.13781e-06
05_R0074E	R0074E	R0074	0	1.04144e-06
14_R00743	R00743	R0074	0.75	1.46056e-06
09_R0075E	R0075E	R0075	0	2.73622e-06
15_R00751	R00751	R0075	0.25	1.74912e-06
12_R0075Z	R0075Z	R0075	6	3.42494e-06
09_R0079E	R0079E	R0079	0	5.66018e-07
14_R00791	R00791	R0079	0.25	8.55344e-07
05_R0083B	R0083B	R0083	0	3.22032e-07
15_R00831	R00831	R0083	0.25	2.50876e-07
14_R00833	R00833	R0083	0.75	3.18867e-07
05_R0084B	R0084B	R0084	0	5.74062e-07
15_R00841	R00841	R0084	0.25	9.11284e-07
05_R0085B	R0085B	R0085	0	4.06835e-07
22_R00851	R00851	R0085	0.25	6.4174e-07
21_R00853	R00853	R0085	0.75	3.74926e-07
05_R0088B	R0088B	R0088	0	5.19584e-07
21_R00881	R00881	R0088	0.25	1.02255e-06
08_R00882	R00882	R0088	0.5	1.58855e-06
21_R00883	R00883	R0088	0.75	5.2914e-07
05_R0091B	R0091B	R0091	0	1.48189e-06
21_R00911	R00911	R0091	0.25	6.54936e-07
05_R0092B	R0092B	R0092	0	2.18508e-06
21_R00921	R00921	R0092	0.25	2.0507e-06
05_R0094E	R0094E	R0094	0	1.53892e-06
21_R00941	R00941	R0094	0.25	2.70172e-06
21_R00943	R00943	R0094	0.75	1.5777e-06
05_R0095B	R0095B	R0095	0	1.2257e-06
21_R00951	R00951	R0095	0.25	1.25668e-06
08_R00952	R00952	R0095	0.5	2.47102e-06
21_R00953	R00953	R0095	0.75	1.82239e-06
10_R0096E	R0096E	R0096	0	6.8614e-07
21_R00961	R00961	R0096	0.25	4.01691e-07
05_R0097B	R0097B	R0097	0	5.40926e-07
21_R00971	R00971	R0097	0.25	1.57106e-06
21_R00973	R00973	R0097	0.75	9.38788e-07
05_R0098B	R0098B	R0098	0	4.57159e-07
21_R00981	R00981	R0098	0.25	6.0139e-07
21_R00983	R00983	R0098	0.75	5.53347e-07
10_R0099B	R0099B	R0099	0	2.83936e-06
21_R00991	R00991	R0099	0.25	1.38847e-06
10_R00992	R00992	R0099	0.5	1.47755e-06

## Sheet: Heteroresistance
Sequencing ID	Patient ID	Genetic resistance profile (R = resistant, H = heteroresistant, S = susceptible; SLI = second line injectables)
		Rifampicin	Isoniazid (katG)	Isoniazid/ethionamide (inhA)	Isoniazid any	Pyrazinamide	Ethambutol	Fluoroquinolones	SLI: all	SLI: kanamycin	SLI: capreomycin	SLI: any	Bedaquiline	Clofazimine	Ethionamide	PAS	Streptomycin	Coverage
01_C0067B	C0067	R	R	R	R	H	R	R	R	S	S	R	S	S	S	S	S	143.891
01_C4027B	C4027	R	R	S	R	S	S	S	S	S	S	S	S	S	S	S	S	117.097
01_C4048B	C4048	H	S	S	S	S	S	S	S	S	S	S	H	S	S	S	S	119.23
01_C4067B	C4067	S	S	S	S	S	S	S	S	S	S	S	S	S	S	S	R	115.95
KR_F1002B	F1002	R	S	S	S	S	S	S	S	S	S	S	S	S	S	S	S	73.5674
03_F1003B	F1003	S	S	S	S	S	S	S	S	S	S	S	S	S	S	S	S	108.073
03_F1004B	F1004	R	R	S	R	R	R	S	S	S	S	S	S	S	S	S	R	77.2157
KR_F1013B	F1013	R	R	S	R	R	R	R	S	S	S	S	S	S	S	S	R	95.6509
KR_F1016B	F1016	R	R	S	R	S	R	S	S	S	S	S	S	S	S	S	R	58.5455
KR_F1019B	F1019	R	R	S	R	R	R	S	S	S	S	S	S	S	S	S	S	160.709
03_F1021B	F1021	R	S	R	R	S	S	S	S	S	S	S	S	S	S	S	R	65.1196
01_F1049B	F1049	R	R	S	R	R	R	S	S	S	S	S	S	S	S	S	R	88.3917
KR_F1051B	F1051	R	R	S	R	R	R	S	S	S	S	S	S	R	R	S	R	240.24
KR_F1053B	F1053	R	R	S	R	R	R	S	S	S	S	S	S	S	S	S	R	198.201
KR_F1056B	F1056	R	R	R	R	R	R	S	R	S	S	R	S	S	R	S	S	255.105
KR_F1057B	F1057	R	R	S	R	R	R	S	S	S	S	S	S	S	S	S	S	187.738
KR_F1062B	F1062	R	S	S	S	S	S	S	S	S	S	S	S	S	S	S	S	122.893
01_F1064B	F1064	R	R	S	R	R	R	S	S	S	S	S	S	S	S	S	R	179.997
KR_F1066B	F1066	R	S	S	S	S	S	S	S	S	S	S	S	S	S	S	S	77.3691
KR_F1067B	F1067	R	S	S	S	S	S	S	S	S	S	S	S	S	S	S	S	231.395
02_F1069B	F1069	S	S	S	S	S	S	S	S	S	S	S	S	S	S	S	S	79.2074
KR_F1070B	F1070	R	S	R	R	S	R	S	S	S	S	S	S	S	S	S	R	96.2692
KR_F1074B	F1074	R	S	R	R	S	S	S	S	S	S	S	S	S	S	S	S	183.448
KR_F1075B	F1075	R	R	R	R	R	R	S	S	S	S	S	S	S	S	S	S	160.537
KR_F1077B	F1077	R	R	S	R	S	S	S	S	S	S	S	S	S	S	S	S	84.9913
KR_F1079B	F1079	R	R	S	R	R	R	S	S	S	S	S	S	S	S	S	R	118.266
KR_F1080B	F1080	R	S	R	R	S	R	S	S	S	S	S	S	S	S	S	S	97.3192
03_F1082B	F1082	R	R	S	R	S	R	S	S	S	S	S	S	S	S	S	R	101.11
02_F1083B	F1083	R	R	S	R	R	R	S	S	S	S	S	S	R	R	S	R	75.3657
KR_F1085B	F1085	R	R	S	R	S	R	S	S	S	S	S	S	S	S	S	R	244.256
02_F1086B	F1086	R	S	S	S	S	S	S	S	S	S	S	S	S	S	S	S	59.7325
02_F1088B	F1088	S	S	S	S	S	S	S	S	S	S	S	S	S	S	S	S	70.5798
02_F1090B	F1090	S	S	S	S	S	S	S	S	S	S	S	S	S	S	S	S	72.3639
02_F1091B	F1091	R	S	S	S	S	S	S	S	S	S	S	S	S	S	S	S	80.8396
02_F1092B	F1092	R	R	S	R	R	R	S	S	S	S	S	S	S	S	S	R	84.8591
02_F1093B	F1093	R	R	S	R	R	R	S	R	S	S	R	S	S	S	S	R	74.9675
KR_F1094B	F1094	R	R	S	R	R	R	S	S	S	S	S	S	S	S	S	R	86.6129
03_F1095B	F1095	R	R	S	R	R	R	S	S	S	S	S	S	S	S	S	R	77.5405
KR_F1096B	F1096	R	R	S	R	S	R	S	S	S	S	S	S	S	S	S	R	146.773
02_F1097B	F1097	R	S	R	R	S	S	S	S	S	S	S	S	S	S	S	R	75.7532
01_F1098B	F1098	R	R	S	R	R	S	S	S	S	S	S	S	S	S	S	S	89.9885
03_F1100B	F1100	R	R	S	R	R	R	S	S	S	S	S	S	S	S	S	R	96.2172
KR_F1107B	F1107	R	R	S	R	R	R	S	S	S	S	S	S	S	S	S	R	137.359
KR_F1123B	F1123	R	R	R	R	R	R	S	S	S	S	S	S	S	S	S	R	123.801
03_F1124B	F1124	R	S	R	R	S	R	S	S	S	S	S	S	S	S	S	R	105.831
KR_F1126B	F1126	R	R	S	R	S	S	S	S	S	S	S	S	S	S	S	S	100.615
03_F1141B	F1141	R	R	S	R	S	S	S	S	S	S	S	S	S	S	S	S	88.4469
03_F1143B	F1143	R	R	R	R	R	R	R	S	S	S	S	S	S	S	S	S	104.969
03_F1144B	F1144	R	R	S	R	S	R	S	S	S	S	S	S	S	S	S	S	95.4835
11_H0001B	H0001	R	R	S	R	R	R	S	S	S	S	S	S	R	R	S	R	128.071
02_H0007B	H0007	R	S	R	R	S	R	S	S	S	S	S	S	S	S	S	R	57.8849
07_H0009B	H0009	R	R	R	R	R	R	S	S	R	S	R	S	S	S	S	S	57.0961
11_H0010B	H0010	R	R	S	R	R	R	S	S	S	S	S	S	S	S	S	S	133.607
05_H0015B	H0015	R	R	S	R	R	R	S	S	S	S	S	S	S	R	S	R	96.137
07_H0024B	H0024	R	R	S	R	R	R	S	S	S	S	S	S	S	S	S	R	70.6445
05_H0027B	H0027	R	R	S	R	S	S	S	S	S	S	S	S	S	S	S	S	94.1694
06_H0028B	H0028	R	S	S	S	S	S	S	S	S	S	S	S	S	S	S	S	86.5787
05_H0030B	H0030	R	R	S	R	S	S	R	S	S	S	S	S	S	S	S	R	86.3635
11_H0031B	H0031	R	R	S	R	R	R	H	S	S	S	S	S	S	S	S	R	130.947
06_H0032B	H0032	R	S	S	S	S	S	S	S	S	S	S	S	S	S	S	S	69.2319
05_H0033B	H0033	R	S	R	R	S	R	R	S	S	S	S	S	S	S	S	R	96.2499
06_H0034B	H0034	R	R	S	R	R	R	S	S	S	S	S	S	S	S	S	R	103.206
06_H0035B	H0035	R	S	S	S	S	S	S	S	S	S	S	S	R	S	S	S	102.184
06_H0037B	H0037	R	R	S	R	R	R	S	S	S	S	S	S	S	S	S	R	100.67
22_H0039B	H0039	R	S	S	S	S	S	S	S	S	S	S	S	S	S	S	S	102.55
02_H0041B	H0041	R	S	S	S	S	S	S	S	S	S	S	S	S	S	S	S	76.8215
06_H0042B	H0042	R	S	S	S	S	S	S	S	S	S	S	S	S	S	S	S	79.5882
02_H0045B	H0045	S	S	S	S	S	S	S	S	S	S	S	S	S	S	S	S	80.675
08_H0046B	H0046	R	S	S	S	S	S	S	S	S	S	S	S	S	S	S	S	98.5646
08_H0048B	H0048	R	R	S	R	R	R	S	S	S	S	S	S	S	S	S	R	106.443
25_H0052B	H0052	R	R	S	R	S	R	S	S	S	S	S	S	S	S	S	R	113.852
08_H0056B	H0056	S	S	S	S	S	S	S	S	S	S	S	S	S	S	S	S	114.599
02_H0059B	H0059	H	S	S	S	S	S	S	S	S	S	S	S	S	S	S	S	57.1873
06_H0061B	H0061	S	S	S	S	S	S	S	S	S	S	S	S	S	S	S	S	86.5582
09_H0064B	H0064	R	R	S	R	R	R	S	S	S	S	S	S	S	S	S	S	124.791
10_H0065B	H0065	R	R	S	R	S	R	S	S	S	S	S	S	S	S	S	R	140.322
02_H0066B	H0066	R	R	R	R	R	R	S	S	S	S	S	S	S	S	S	S	77.3326
02_H0067B	H0067	R	R	S	R	S	R	S	S	S	S	S	S	S	S	S	R	86.7682
02_H0069B	H0069	R	R	S	R	R	R	S	S	S	S	S	S	S	S	S	R	76.721
06_H0070B	H0070	R	R	R	R	R	R	R	R	S	S	R	S	R	R	S	R	100.897
05_H0074B	H0074	S	S	S	S	S	S	S	S	S	S	S	S	S	S	S	S	92.9813
02_H0075B	H0075	R	S	S	S	S	S	S	S	S	S	S	S	S	S	S	S	82.3692
02_H0076B	H0076	S	S	S	S	S	S	S	S	S	S	S	S	S	S	S	S	75.7839
02_H0077B	H0077	R	R	S	R	R	R	S	S	S	S	S	S	S	S	S	R	74.676
06_H0078B	H0078	R	S	S	S	S	S	S	S	S	S	S	S	S	S	S	S	123.042
06_H0080B	H0080	R	S	S	S	S	S	S	S	S	S	S	S	S	S	S	S	104.026
02_H0083B	H0083	R	R	S	R	R	R	S	S	S	S	S	S	R	R	S	S	92.4419
03_H0085B	H0085	R	R	S	R	S	S	S	S	S	S	S	S	S	S	S	S	126.315
06_H0086B	H0086	R	R	S	R	R	R	S	S	S	S	S	S	S	S	S	S	100.8
08_H0088B	H0088	S	S	S	S	S	S	S	S	S	S	S	S	S	S	S	S	117.345
07_H0092B	H0092	R	R	S	R	S	S	S	S	S	S	S	S	S	S	S	R	61.2017
07_H0093B	H0093	R	S	R	R	S	R	S	S	S	S	S	S	S	S	S	R	64.5753
10_H0094B	H0094	S	S	S	S	S	S	S	S	S	S	S	S	S	S	S	S	114.867
09_H0096B	H0096	R	S	S	S	S	S	S	S	S	S	S	S	S	S	S	S	149.772
04_H0098B	H0098	R	R	S	R	S	R	S	S	S	S	S	S	S	S	S	R	99.7193
04_H0102B	H0102	R	R	S	R	S	S	S	S	S	S	S	S	S	S	S	S	100.758
03_H0104B	H0104	R	R	S	R	R	R	S	S	S	S	S	S	S	S	S	R	100.891
04_H0106B	H0106	R	S	S	S	R	R	S	S	S	S	S	S	S	S	S	R	104.684
03_H0107B	H0107	R	S	S	S	S	S	S	S	S	S	S	S	S	S	S	S	90.7238
04_H0109B	H0109	R	S	R	R	S	R	S	S	S	S	S	S	S	S	S	R	116.053
04_H0110B	H0110	R	S	H	H	S	S	S	S	S	S	S	S	S	S	S	S	78.697
05_H0111B	H0111	R	S	S	S	S	S	S	S	S	S	S	S	S	S	S	S	96.441
11_H0113B	H0113	R	R	S	R	R	R	S	S	S	S	S	S	S	S	S	S	119.79
05_H0115B	H0115	R	R	S	R	R	S	S	S	S	S	S	S	S	S	S	S	74.5526
08_H0116B	H0116	R	R	R	R	R	R	S	S	S	S	S	S	S	S	S	S	147.255
11_H0120B	H0120	R	R	R	R	R	R	S	S	S	S	S	S	S	S	S	S	96.6909
09_H0122B	H0122	R	R	S	R	R	R	S	S	S	S	S	S	R	R	S	S	120.166
08_H0123B	H0123	R	R	S	R	R	R	S	S	S	S	S	S	R	R	S	R	150.974
08_H0124B	H0124	S	S	S	S	S	S	S	S	S	S	S	S	S	S	S	S	169.336
08_H0125B	H0125	R	S	S	S	S	S	S	S	S	S	S	S	S	S	S	S	121.218
09_H0126B	H0126	R	R	S	R	R	S	S	S	S	S	S	S	S	S	S	R	57.1366
09_H0129B	H0129	R	R	S	R	R	R	S	S	S	S	S	S	R	R	S	R	105.54
12_H0131B	H0131	R	R	S	R	R	R	S	S	S	S	S	S	S	S	S	R	97.7353
10_H0132B	H0132	S	S	S	S	S	S	S	H	S	S	H	S	S	S	S	S	146.134
10_H0133B	H0133	S	S	S	S	S	S	S	S	S	S	S	S	S	S	S	S	214.398
10_H0134B	H0134	H	S	S	S	S	S	S	S	S	S	S	S	S	S	S	S	169.139
10_H0135B	H0135	R	R	S	R	R	R	S	S	S	S	S	S	S	S	S	S	130.07
10_H0136B	H0136	R	S	S	S	S	S	S	S	S	S	S	S	S	S	S	S	142.084
12_H0137B	H0137	R	S	R	R	S	R	S	S	S	S	S	S	S	S	S	R	102.962
10_H0138B	H0138	R	S	S	S	S	S	S	S	S	S	S	S	S	S	S	S	165.201
10_H0140B	H0140	R	R	S	R	R	R	R	S	S	S	S	S	S	S	S	S	178.649
11_H0141B	H0141	R	R	S	R	R	R	S	S	S	S	S	S	R	R	S	S	131.804
13_H0142B	H0142	R	R	S	R	R	R	S	S	S	S	S	S	S	S	S	R	164.271
12_H0145B	H0145	R	S	S	S	S	S	S	S	S	S	S	S	S	S	S	S	119.492
12_H0146B	H0146	R	R	S	R	R	R	S	S	S	S	S	S	S	S	S	S	156.619
12_H0147B	H0147	R	R	R	R	H	R	S	S	S	S	S	R	S	S	S	S	102.991
12_H0148B	H0148	R	R	S	R	R	R	S	S	S	S	S	S	S	S	S	R	120.618
15_H0149B	H0149	R	R	R	R	R	R	R	S	S	S	S	S	S	S	S	S	164.386
12_H0153B	H0153	R	R	S	R	S	R	S	S	S	S	S	S	S	S	S	R	130.577
12_H0154B	H0154	R	R	R	R	R	R	R	S	S	S	S	S	S	S	S	S	198.336
15_H0157B	H0157	R	S	S	S	S	S	S	S	S	S	S	S	S	S	S	S	159.786
14_H0158B	H0158	R	R	S	R	S	R	S	S	S	S	S	S	S	S	S	R	127.066
14_H0160B	H0160	R	R	S	R	R	R	S	S	S	S	S	S	S	S	S	S	150.163
14_H0161B	H0161	R	S	S	S	S	S	S	S	S	S	S	S	S	S	S	S	166.515
15_H0163B	H0163	R	R	S	R	R	R	S	S	S	S	S	S	R	R	S	R	122.243
21_H0164B	H0164	R	R	S	R	R	R	S	S	S	S	S	S	S	S	S	R	101.908
21_H0165B	H0165	R	R	S	R	S	R	S	S	S	S	S	S	S	S	S	R	121.028
14_H0166B	H0166	R	R	S	R	R	R	S	S	S	S	S	S	R	R	S	R	148.912
21_H0167B	H0167	R	R	S	R	R	R	S	S	S	S	S	S	S	S	S	R	135.171
21_H0169B	H0169	R	S	S	S	S	S	S	S	S	S	S	S	S	S	S	S	152.378
21_H0172B	H0172	H	R	S	R	R	R	S	S	S	S	S	S	S	S	S	S	127.28
21_H0173B	H0173	R	R	S	R	R	R	S	S	S	S	S	S	S	S	S	R	134.834
22_H0174B	H0174	R	R	S	R	R	R	S	S	S	S	S	S	S	S	S	R	100.414
23_H0176B	H0176	R	R	R	R	R	R	S	S	S	S	S	S	S	S	S	S	93.4864
23_H0179B	H0179	S	S	S	S	S	S	S	S	S	S	S	S	S	S	S	S	148.381
23_H0181B	H0181	R	R	S	R	R	R	S	S	S	S	S	S	S	S	S	R	129.82
23_H0182B	H0182	R	R	S	R	R	R	S	S	S	S	S	S	S	S	S	S	118.084
23_H0183B	H0183	R	R	S	R	S	S	S	S	S	S	S	S	S	S	S	R	126.24
23_H0184B	H0184	R	R	S	R	R	R	S	S	S	S	S	H	S	S	S	S	135.81
23_H0187B	H0187	R	R	S	R	R	R	S	S	S	S	S	S	S	S	S	R	118.847
23_H0190B	H0190	R	S	S	S	S	S	S	S	S	S	S	S	S	S	S	S	141.156
25_H0191B	H0191	R	S	S	S	S	S	S	S	S	S	S	S	S	S	S	S	173.033
26_H0193B	H0193	H	S	S	S	S	S	S	S	S	S	S	S	S	S	S	S	145.328
26_H0194B	H0194	S	S	S	S	S	S	S	S	S	S	S	S	S	S	S	R	151.828
25_H0195B	H0195	R	S	S	S	S	S	S	S	S	S	S	S	S	S	S	S	107.234
25_H0197B	H0197	R	S	S	S	S	S	S	S	S	S	S	S	S	S	S	S	120.148
26_H0199B	H0199	R	R	R	R	R	R	R	S	S	S	S	S	S	S	S	S	85.0516
25_H0200B	H0200	R	R	S	R	R	R	S	S	S	S	S	S	S	S	S	S	124.153
25_H0203B	H0203	R	S	R	R	S	R	S	S	S	S	S	S	S	S	S	R	111.073
25_H0205B	H0205	R	R	S	R	R	S	S	S	S	S	S	S	S	S	S	R	103.983
26_H0207B	H0207	R	S	R	R	S	R	S	S	S	S	S	S	S	S	S	R	138.571
26_H0209B	H0209	R	R	S	R	S	R	S	S	S	S	S	S	S	S	S	R	141.394
06_K0002B	K0002	R	R	S	R	R	R	S	S	S	S	S	S	S	S	S	S	83.9917
26_K0005B	K0005	S	S	S	S	S	S	S	S	S	S	S	S	S	S	S	S	241.407
07_K0006B	K0006	R	R	S	R	R	H	S	S	S	S	S	S	S	S	S	S	65.3552
07_K0007B	K0007	R	R	S	R	S	S	S	S	S	S	S	S	S	S	S	S	64.9588
07_K0008B	K0008	R	S	S	S	S	S	R	S	S	S	S	S	S	S	S	R	57.9378
11_K0009B	K0009	R	R	S	R	S	R	S	S	S	S	S	S	S	S	S	R	77.384
11_K0010B	K0010	R	R	S	R	S	R	S	S	S	S	S	S	S	S	S	S	71.3298
12_K0011B	K0011	R	R	S	R	S	S	S	S	S	S	S	S	S	S	S	S	133.848
11_K00121	K0012	S	S	S	S	H	S	S	S	S	S	S	S	S	R	S	S	80.9509
11_K0013B	K0013	R	S	S	S	S	S	S	S	S	S	S	S	S	S	S	S	138.108
23_K0015B	K0015	R	R	S	R	R	R	S	S	S	S	S	S	S	S	S	R	147.835
14_K0016B	K0016	S	S	S	S	S	S	S	S	S	S	S	S	S	S	S	S	143.281
09_K0017B	K0017	R	R	S	R	R	R	S	S	S	S	S	S	S	S	S	R	80.6117
11_K0021B	K0021	R	R	S	R	S	S	S	S	S	S	S	S	S	S	S	S	56.9115
09_K0022B	K0022	R	R	R	R	R	R	R	R	S	S	R	S	S	S	S	R	145.574
10_K0025B	K0025	R	S	S	S	S	S	S	S	S	S	S	S	S	S	S	S	96.8561
10_K0026B	K0026	R	S	S	S	S	S	S	R	S	S	R	S	S	S	S	S	116.566
08_K0028B	K0028	R	S	R	R	S	R	S	S	S	S	S	S	S	S	S	R	142.632
21_K0029B	K0029	R	S	S	S	S	S	S	S	S	S	S	S	S	S	S	S	116.931
21_K0030B	K0030	R	R	S	R	R	S	S	S	S	S	S	S	S	S	S	S	124.947
21_K0031B	K0031	S	S	S	S	S	S	S	S	S	S	S	S	S	S	S	S	115.051
21_K0035B	K0035	R	R	S	R	R	R	S	S	S	S	S	S	S	S	S	S	118.131
13_K0036B	K0036	R	S	S	S	S	S	S	S	S	S	S	S	S	S	S	S	119.559
22_K00371	K0037	R	S	S	S	S	S	S	S	S	S	S	S	S	S	S	S	115.328
21_K0039B	K0039	R	S	S	S	R	S	S	S	S	S	S	S	S	S	S	S	127.276
13_K0040B	K0040	R	S	S	S	S	S	S	S	S	S	S	S	S	S	S	S	108.327
13_K0041B	K0041	R	R	S	R	R	R	S	S	S	S	S	S	S	S	S	S	101.051
11_K00421	K0042	R	R	R	R	R	R	S	S	S	S	S	S	S	R	S	S	74.9077
22_K0043B	K0043	R	R	S	R	S	R	S	S	S	S	S	S	S	S	S	S	124.599
21_K0044B	K0044	R	S	S	S	H	S	S	S	S	S	S	S	S	S	S	S	112.864
13_K0045B	K0045	H	S	S	S	S	S	S	S	S	S	S	S	S	S	S	S	163.149
21_K0046B	K0046	R	R	S	R	R	R	S	S	S	S	S	S	S	S	S	R	84.4246
14_K0049B	K0049	R	R	R	R	H	R	S	S	S	S	S	S	S	S	S	S	103.716
21_K0051B	K0051	S	S	S	S	S	S	S	S	S	S	S	S	S	S	S	R	129.007
13_K0054B	K0054	R	S	S	S	S	S	S	S	S	S	S	S	S	S	S	S	186.8
14_K00561	K0056	H	S	S	S	S	S	S	S	S	S	S	S	S	S	S	S	145.599
12_K0057B	K0057	R	R	S	R	S	R	S	S	S	S	S	S	S	S	S	R	177.912
13_K0058B	K0058	R	S	S	S	S	S	S	S	S	S	S	S	S	S	S	S	199.974
13_K0059B	K0059	R	R	R	R	R	R	R	S	S	S	S	S	S	S	S	S	187.149
13_K0060B	K0060	R	R	S	R	S	S	S	S	S	S	S	S	S	S	S	S	116.834
15_K0061B	K0061	R	S	S	S	S	S	S	S	S	S	S	S	S	S	S	S	147.972
13_K0062B	K0062	H	S	S	S	S	S	S	S	S	S	S	S	S	S	S	S	160.017
15_K0063B	K0063	S	S	S	S	S	S	S	S	S	S	S	S	S	S	S	S	154.742
15_K0064B	K0064	R	S	S	S	S	S	S	S	S	S	S	S	S	S	S	S	198.147
15_K0065B	K0065	R	R	S	R	S	R	S	S	S	S	S	S	S	S	S	R	111.543
21_K0066B	K0066	R	R	S	R	R	R	S	S	S	S	S	S	S	S	S	R	104.548
21_K0068B	K0068	R	S	S	S	R	S	S	S	S	S	S	S	S	S	S	S	146.712
15_K0071B	K0071	R	R	S	R	R	R	S	S	S	S	S	S	R	R	S	S	147.736
21_K0073B	K0073	R	R	S	R	R	R	S	S	S	S	S	S	S	S	S	R	88.2054
22_K0075B	K0075	R	R	R	R	R	R	S	S	S	S	S	S	S	S	S	S	112.135
22_K0076B	K0076	R	R	R	R	R	R	R	R	S	S	R	S	S	S	S	S	99.2438
22_K0077B	K0077	R	S	S	S	S	S	S	S	S	S	S	S	S	S	S	S	89.9199
23_K0079B	K0079	R	R	S	R	S	R	S	S	S	S	S	S	S	S	S	S	139.003
23_K0080B	K0080	S	S	S	S	S	S	S	S	S	S	S	S	S	S	S	R	142.073
24_K0081B	K0081	S	S	S	S	S	S	S	S	S	S	S	S	S	S	S	S	119.315
24_K0082B	K0082	R	R	R	R	R	R	S	S	S	S	S	S	S	S	S	S	136.006
24_K0084B	K0084	H	S	S	S	S	S	S	S	S	S	S	S	S	S	S	S	106.999
23_K0085B	K0085	H	S	S	S	S	S	S	S	S	S	S	S	S	S	S	S	94.8705
24_K0086B	K0086	R	R	S	R	R	R	S	S	S	S	S	S	S	S	S	R	99.5946
24_K0088B	K0088	R	R	S	R	R	R	S	S	S	S	S	S	S	S	S	R	158.507
24_K0089B	K0089	R	S	S	S	S	S	S	S	S	S	S	S	S	S	S	R	134.209
23_K0091B	K0091	R	R	R	R	R	R	R	R	S	S	R	S	S	S	S	S	114.958
23_K0093B	K0093	R	R	S	R	R	R	S	S	S	S	S	S	S	S	S	R	64.6703
23_K0094B	K0094	R	R	S	R	S	S	S	S	S	S	S	S	S	S	S	R	137.731
23_K0095B	K0095	R	R	S	R	R	R	S	S	S	S	S	S	S	S	S	R	146.398
23_K0096B	K0096	R	S	R	R	S	S	S	S	S	S	S	S	S	S	S	S	118.325
24_K0097B	K0097	R	S	S	S	S	S	S	S	S	S	S	S	S	S	S	S	142.127
23_K0098B	K0098	R	R	S	R	S	S	S	S	S	S	S	S	S	S	S	R	126.148
26_K0100B	K0100	R	R	S	R	R	R	S	S	S	S	S	S	S	S	S	R	125.157
23_K0101B	K0101	R	S	S	S	S	S	S	S	S	S	S	S	S	S	S	S	152.362
26_K0103B	K0103	R	R	S	R	R	R	S	S	S	S	S	S	S	S	S	R	111.906
25_K0104B	K0104	R	R	S	R	S	R	S	S	S	S	S	S	S	S	S	R	156.027
26_K0106B	K0106	R	R	S	R	S	H	S	S	S	S	S	S	S	S	S	S	116.492
25_K0108B	K0108	R	R	S	R	R	R	S	S	S	S	S	S	S	S	S	R	111.81
25_K0109B	K0109	R	R	S	R	R	R	S	S	S	S	S	S	S	S	S	R	113.716
26_K0113B	K0113	R	S	S	S	S	S	S	S	S	S	S	S	S	S	S	S	123.884
26_K0115B	K0115	R	S	R	R	S	R	S	S	S	S	S	S	S	R	S	S	137.582
26_K0116B	K0116	R	S	R	R	S	R	S	S	S	S	S	S	S	R	S	S	146.291
26_K0119B	K0119	R	S	S	S	R	S	S	S	S	S	S	S	S	S	S	S	121.067
16_P0001B	P0001	R	R	R	R	R	R	H	R	S	S	R	S	S	S	S	S	119.106
05_P0002B	P0002	R	R	R	R	R	R	S	S	S	S	S	S	S	S	S	S	92.2111
07_P0004B	P0004	R	R	R	R	R	R	R	S	S	S	S	S	S	S	S	S	67.611
03_P0005B	P0005	R	S	R	R	S	R	R	S	R	S	R	R	S	S	S	R	98.4381
09_P0014B	P0014	R	R	R	R	R	R	R	R	S	S	R	S	S	S	S	R	162.517
03_P0017B	P0017	R	R	R	R	R	R	R	S	S	S	S	S	S	S	S	S	92.8667
06_P0027B	P0027	R	R	S	R	R	R	H	S	S	S	S	H	S	S	S	R	73.34
01_P0033B	P0033	R	R	S	R	S	R	S	S	S	S	S	S	S	S	S	R	64.5621
01_P0034B	P0034	R	R	R	R	H	R	R	R	S	S	R	S	S	S	S	S	116.757
01_P0037B	P0037	R	R	R	R	H	R	R	R	S	S	R	S	S	S	S	S	116.817
03_P0040B	P0040	R	R	R	R	R	R	R	S	S	H	H	S	R	R	S	R	125.644
05_P0044B	P0044	R	R	R	R	H	R	R	R	S	S	R	S	S	S	S	S	72.5827
03_P0050B	P0050	R	R	S	R	S	S	H	S	S	S	S	S	S	S	S	R	82.1215
03_P0051B	P0051	S	S	S	S	S	S	S	S	S	S	S	S	S	S	S	R	96.4571
06_P0060B	P0060	R	R	R	R	R	R	R	S	S	S	S	H	S	S	S	S	95.2417
03_P0061B	P0061	R	R	R	R	R	R	H	S	S	S	S	S	S	S	S	S	93.7315
06_P0062B	P0062	R	R	R	R	R	R	R	S	S	S	S	S	S	S	S	S	82.0184
06_P0063B	P0063	R	R	S	R	S	R	S	S	S	S	S	S	S	S	S	S	73.823
07_P0064B	P0064	R	R	S	R	R	R	S	S	S	S	S	S	S	S	S	S	63.9518
06_P0066B	P0066	R	R	R	R	R	R	R	R	S	S	R	S	R	R	S	R	109.284
03_P0072B	P0072	R	R	R	R	R	R	R	R	S	S	R	S	R	R	S	R	95.7304
03_P0078B	P0078	R	R	S	R	R	R	H	S	S	S	S	S	S	S	S	R	104.986
03_P0080B	P0080	R	R	R	R	R	R	R	S	S	S	S	S	S	S	S	S	89.4569
03_P0081B	P0081	R	S	R	R	S	R	R	S	S	S	S	S	S	S	S	R	98.242
03_P0082B	P0082	R	R	R	R	R	R	R	R	S	S	R	S	R	R	S	R	97.2526
09_P0084B	P0084	R	R	S	R	S	R	R	S	S	S	S	S	S	S	S	S	104.894
06_P0085B	P0085	R	R	S	R	R	R	S	S	S	S	S	S	R	R	S	R	102.808
03_P0090B	P0090	R	R	R	R	R	R	R	R	S	S	R	S	S	S	S	S	101.58
04_P0096B	P0096	R	R	S	R	R	R	H	S	S	S	S	S	S	S	S	R	86.5062
04_P0098B	P0098	R	R	S	R	R	R	R	S	S	S	S	S	S	S	S	S	113.926
04_P0101B	P0101	R	R	R	R	R	R	R	R	S	S	R	S	S	S	S	S	113.548
03_P0106B	P0106	R	R	S	R	R	R	S	S	S	S	S	S	S	S	S	R	100.459
03_P0117B	P0117	H	S	S	S	S	R	H	S	S	S	S	S	S	S	S	S	106.629
04_P0119B	P0119	R	S	R	R	S	R	R	S	S	S	S	S	S	S	S	R	81.2413
04_P0121B	P0121	R	R	R	R	H	R	R	S	S	S	S	R	S	S	S	S	89.8703
26_P0126B	P0126	R	S	S	S	S	S	S	S	S	S	S	S	S	S	S	S	236.253
06_P0128B	P0128	H	S	S	S	S	S	S	S	S	S	S	S	S	S	S	S	70.7984
06_P0129B	P0129	R	S	S	S	S	S	S	S	S	S	S	S	S	S	S	S	100.746
04_P0133B	P0133	R	R	R	R	R	R	R	S	S	S	S	S	S	S	H	S	107.419
04_P0139B	P0139	R	R	R	R	R	R	H	R	S	S	R	S	S	S	S	R	90.0456
04_P0141B	P0141	S	S	S	S	S	S	S	S	S	S	S	S	S	S	S	S	85.9727
08_P0147B	P0147	R	R	S	R	S	R	S	S	S	S	S	S	S	S	S	R	129.519
08_P0150B	P0150	R	R	R	R	R	R	R	S	S	S	S	H	S	S	S	S	137.833
04_P0152B	P0152	R	R	R	R	R	R	R	R	S	S	R	S	S	S	S	S	90.1366
11_P0155B	P0155	R	S	S	S	S	S	S	S	S	S	S	S	S	S	S	S	73.0263
04_P0156B	P0156	R	R	S	R	R	R	S	S	S	S	S	S	S	S	S	R	83.842
08_P0161B	P0161	R	R	S	R	R	R	S	S	S	S	S	S	S	S	S	R	125.3
10_P0163B	P0163	R	R	S	R	R	R	S	S	S	S	S	S	S	S	S	R	92.3503
10_P0164B	P0164	R	S	S	S	S	S	S	S	S	S	S	S	S	S	S	S	81.5576
11_P0165B	P0165	R	R	R	R	R	R	S	R	S	S	R	S	R	R	S	R	134.613
08_P0169B	P0169	R	S	S	S	S	S	S	S	S	S	S	S	S	S	S	S	153.386
11_P0173B	P0173	R	R	R	R	R	R	R	S	R	S	R	S	S	S	S	S	118.324
08_P0176B	P0176	R	R	R	R	R	R	R	S	S	R	R	S	R	R	S	R	144.963
08_P0179B	P0179	R	R	R	R	R	R	R	R	S	S	R	S	R	R	S	R	137.508
11_P0190B	P0190	R	R	S	R	R	R	S	S	S	S	S	S	S	S	S	R	127.984
10_P0191B	P0191	R	R	S	R	R	R	S	S	S	S	S	S	S	S	S	R	141.856
09_P0200B	P0200	R	R	S	R	R	R	R	R	S	S	R	S	R	R	S	R	98.537
12_P3002B	P3002	R	S	R	R	S	R	S	S	S	S	S	S	S	S	S	R	137.321
12_P3004B	P3004	R	R	S	R	S	S	S	S	S	S	S	S	S	S	S	S	172.567
12_P3008B	P3008	H	S	S	S	S	S	S	S	S	S	S	S	S	S	S	S	156.235
14_P3016B	P3016	R	R	R	R	H	R	R	R	S	S	R	R	S	S	S	S	171.099
14_P3019B	P3019	R	R	R	R	R	R	S	R	S	S	R	S	R	R	S	R	119.028
21_P3021B	P3021	R	R	S	R	R	R	S	S	S	S	S	S	S	S	S	R	124.296
22_P3026B	P3026	R	R	R	R	R	R	S	S	S	S	S	S	S	S	S	S	106.259
22_P3027B	P3027	R	R	S	R	S	R	S	S	S	S	S	S	S	S	S	R	110.214
21_P3028B	P3028	R	R	S	R	R	R	S	S	S	S	S	S	S	S	S	R	111.978
21_P3029B	P3029	R	S	S	S	S	S	S	S	S	S	S	S	S	S	S	S	131.815
22_P3032B	P3032	R	S	R	R	S	R	S	S	S	S	S	S	S	S	S	R	125.094
24_P3038B	P3038	R	R	S	R	R	S	S	S	S	S	S	S	S	S	S	R	135.153
25_P3040B	P3040	R	R	S	R	R	R	S	R	S	S	R	S	S	S	S	R	165.258
26_P3043B	P3043	R	R	R	R	R	R	S	S	S	S	S	S	S	S	S	S	141.453
12_P3409B	P3409	R	R	R	R	R	R	S	S	S	S	S	S	S	S	S	S	129.476
14_P3410B	P3410	R	R	S	R	S	S	S	S	S	S	S	S	S	S	S	S	147.667
22_P3415B	P3415	R	S	R	R	S	S	S	S	S	S	S	S	S	R	S	S	126.614
22_P3417B	P3417	R	R	R	R	R	R	S	S	S	S	S	S	S	S	S	S	112.657
21_P3418B	P3418	S	H	S	H	S	S	S	S	S	S	S	S	S	S	S	S	133.623
25_P3427B	P3427	R	R	S	R	R	R	S	S	S	S	S	H	S	S	S	R	183.904
P2_P3429B	P3429	R	R	S	R	R	R	R	S	S	S	S	S	S	S	S	S	169.782
13_P3503B	P3503	R	R	R	R	R	R	R	R	S	S	R	S	S	S	S	S	177.79
13_P3505B	P3505	R	R	R	R	H	R	R	R	S	S	R	S	S	S	S	S	136.392
15_P3507B	P3507	R	R	R	R	R	R	R	S	S	S	S	S	S	S	S	S	114.872
21_P3516B	P3516	R	R	S	R	S	R	R	S	S	S	S	S	S	S	S	R	157.826
21_P3519B	P3519	R	R	R	R	H	R	R	R	S	S	R	S	S	S	S	S	116.48
21_P3521B	P3521	R	R	R	R	R	R	R	S	S	S	S	S	S	S	S	S	133.3
21_P3524B	P3524	R	R	R	R	R	R	R	R	S	S	R	S	R	R	S	S	143.799
22_P3527B	P3527	R	R	R	R	H	R	R	R	S	S	R	S	S	S	S	S	115.479
22_P3529B	P3529	R	R	R	R	R	R	R	S	S	S	S	S	S	S	S	S	135.744
22_P3530B	P3530	R	R	S	R	S	R	R	S	S	S	S	S	S	S	S	S	110.093
21_P3532B	P3532	R	R	S	R	R	R	R	S	S	S	S	S	S	S	S	R	152.818
23_P3535B	P3535	R	R	R	R	H	R	R	R	S	S	R	S	S	S	S	S	127.484
26_P3538B	P3538	R	R	S	R	R	R	R	S	S	S	S	S	S	S	S	R	123.531
26_P3539B	P3539	R	R	S	R	R	R	R	S	S	S	S	S	S	S	S	R	151.405
03_R0001B	R0001	S	S	S	S	S	S	S	S	S	S	S	S	S	S	S	S	95.0884
04_R0003B	R0003	S	S	S	S	S	S	S	S	S	S	S	S	S	S	S	R	57.77
04_R0005B	R0005	S	S	S	S	S	S	S	S	S	S	S	S	S	S	S	S	93.3497
04_R0009B	R0009	S	S	S	S	S	S	S	S	S	S	S	S	S	S	S	R	82.8918
10_R0012B	R0012	S	S	S	S	S	S	S	S	S	S	S	S	S	S	S	S	101.501
04_R0013B	R0013	S	S	S	S	S	S	S	S	S	S	S	S	S	S	S	S	84.2835
12_R0014B	R0014	S	S	S	S	S	S	S	S	S	S	S	S	S	S	S	S	89.5788
04_R0015B	R0015	S	S	S	S	R	S	S	S	S	S	S	S	S	S	S	S	91.999
16_R0017B	R0017	S	S	S	S	S	S	S	S	S	S	S	S	S	S	S	S	117.851
16_R0020B	R0020	S	S	S	S	S	S	S	S	S	S	S	S	S	S	S	S	82.0889
11_R0021B	R0021	S	S	S	S	S	S	S	S	S	S	S	S	S	S	S	R	107.273
08_R0022B	R0022	S	S	S	S	S	S	R	S	S	S	S	S	S	S	S	S	134.631
16_R0024B	R0024	S	S	S	S	S	S	S	S	S	S	S	S	S	R	S	S	70.6872
25_R0025B	R0025	S	S	S	S	S	S	S	S	S	S	S	S	S	S	S	S	75.9909
04_R0026B	R0026	S	S	S	S	S	S	S	S	S	S	S	S	S	S	S	S	134.246
10_R0027B	R0027	S	S	S	S	S	S	S	S	S	S	S	S	S	S	S	R	201.353
16_R0029B	R0029	S	S	S	S	S	S	S	S	S	S	S	S	S	S	S	S	188.889
04_R0030B	R0030	S	S	S	S	S	S	S	S	S	S	S	S	S	S	S	S	112.819
16_R0031B	R0031	S	S	S	S	S	S	S	S	S	S	S	S	S	S	S	S	81.1941
04_R0036B	R0036	S	S	S	S	S	S	S	S	S	S	S	S	S	S	S	S	104.56
08_R0038B	R0038	S	S	S	S	S	S	S	S	S	S	S	S	S	S	S	S	127.707
16_R0039B	R0039	S	S	S	S	S	S	S	S	S	S	S	S	S	S	S	S	86.2753
09_R0040B	R0040	S	S	S	S	S	S	S	S	S	S	S	S	S	S	S	S	162.793
04_R0041B	R0041	S	S	S	S	S	S	S	S	S	S	S	S	S	S	S	R	123.418
04_R0042B	R0042	S	S	S	S	S	S	S	S	S	S	S	S	S	S	S	S	125.979
04_R0043B	R0043	S	S	S	S	S	S	S	S	S	S	S	S	S	S	S	S	82.6133
04_R0045B	R0045	S	S	S	S	S	S	S	S	S	S	S	S	S	S	S	S	101.439
08_R0046B	R0046	S	S	S	S	S	S	S	S	S	S	S	S	S	S	S	S	119.703
04_R0051B	R0051	S	S	S	S	S	S	S	S	S	S	S	S	S	S	S	R	115.341
04_R0052B	R0052	S	S	S	S	S	S	S	S	S	S	S	S	S	S	S	S	130.125
08_R0053B	R0053	S	S	S	S	S	S	S	S	S	S	S	S	S	S	S	S	110.267
04_R0055B	R0055	S	S	S	S	S	S	S	S	S	S	S	S	S	S	S	S	116.972
05_R0056E	R0056	S	S	S	S	S	S	S	S	S	S	S	S	S	S	S	S	112.617
05_R0057B	R0057	S	S	S	S	S	S	S	S	S	S	S	S	S	S	S	S	102.37
05_R0059B	R0059	S	S	S	S	S	S	S	S	S	S	S	S	S	S	S	S	94.713
05_R0060B	R0060	S	S	S	S	S	S	S	S	S	S	S	S	S	S	S	S	91.6662
05_R0061B	R0061	S	S	S	S	S	S	S	S	S	S	S	S	S	S	S	S	85.8226
05_R0062B	R0062	R	R	R	R	R	R	R	S	S	S	S	S	S	S	S	S	87.7265
05_R0064B	R0064	S	S	S	S	S	S	S	S	S	S	S	S	S	S	S	S	107.839
08_R0065B	R0065	S	S	S	S	S	S	S	S	S	S	S	S	S	S	S	R	106.952
08_R0066B	R0066	S	S	S	S	S	S	R	S	S	S	S	S	S	S	S	S	98.8246
08_R0067B	R0067	S	S	S	S	S	S	S	S	S	S	S	S	S	S	S	S	107.554
09_R0069E	R0069	S	S	S	S	S	S	S	S	S	S	S	S	S	S	S	S	133.685
05_R0071B	R0071	S	S	S	S	S	S	S	S	S	S	S	S	S	S	S	R	113.054
05_R0073B	R0073	R	R	S	R	R	R	S	S	S	S	S	S	S	S	S	R	94.1829
05_R0074E	R0074	S	S	S	S	S	S	S	S	S	S	S	S	S	S	S	S	93.9807
09_R0075E	R0075	S	H	S	H	S	S	S	S	S	S	S	S	S	S	S	S	113.186
05_R0076E	R0076	S	S	S	S	S	S	S	S	S	S	S	S	S	S	S	S	72.0245
05_R0077B	R0077	S	S	S	S	S	S	S	S	S	S	S	S	S	S	S	S	81.2986
09_R0079E	R0079	S	S	S	S	S	S	S	S	S	S	S	S	S	S	S	S	128.739
05_R0081B	R0081	S	S	S	S	S	S	S	S	S	S	S	S	S	S	S	S	101.749
05_R0083B	R0083	S	S	S	S	S	S	S	S	S	S	S	S	S	S	S	S	100.043
05_R0084B	R0084	S	S	S	S	S	S	S	S	S	S	S	S	S	S	S	S	95.4329
05_R0085B	R0085	S	S	S	S	S	S	S	S	S	S	S	S	S	S	S	R	84.4633
05_R0087B	R0087	S	S	S	S	S	S	S	S	S	S	S	S	S	S	S	S	96.5083
05_R0088B	R0088	S	S	S	S	S	S	S	S	S	S	S	S	S	S	S	S	89.3246
05_R0091B	R0091	S	S	S	S	S	S	S	S	S	S	S	S	S	S	S	S	97.0422
05_R0092B	R0092	S	S	S	S	S	S	S	S	S	S	S	S	S	S	S	S	86.2782
05_R0093B	R0093	S	S	S	S	S	S	S	S	S	S	S	S	S	S	S	S	95.7386
05_R0094E	R0094	S	S	S	S	S	S	S	S	S	S	S	S	S	S	S	S	99.4414
05_R0095B	R0095	S	S	S	S	S	S	S	S	S	S	S	S	S	S	S	S	96.1016
10_R0096E	R0096	S	S	S	S	S	S	S	S	S	S	S	S	S	S	S	S	132.244
05_R0097B	R0097	S	S	R	R	S	S	S	S	S	S	S	S	S	S	S	R	85.7098
05_R0098B	R0098	S	S	S	S	S	S	S	S	S	S	S	S	S	S	S	S	93.2031
10_R0099B	R0099	S	S	S	S	S	S	S	S	S	S	S	S	S	S	S	S	137.191
10_R0100B	R0100	S	S	S	S	S	S	S	S	S	S	S	S	S	S	S	S	149.339

## Sheet: Emergent Resistance
Patients with emergent resistance: whole genome sequencing (50-150x coverage) and targeted deep sequencing of drug resistance-associated genes (3000-6000x coverage)
Patient ID	Month	Whole genome sequence	Targeted deep sequence	Resistance	Medications used
R0075	0	09_R0075E	20_R0075B		Rifampicin, isoniazid, pyrazinamide, ethambutol
R0075	0.25	15_R00751	-
R0075	12	12_R0075Z	19_R0075Z	RIFAMPICIN
K0064	0	15_K0064B	-		Isoniazid (high dose), pyrazinamide, ethambutol, bedaquiline, levofloxacin, clofazimine, ethionamide
K0064	0.25	15_K00641	-	ISONIAZID
K0064	0.5	15_K00642	-
K0064	1	15_K00644	-
K0064	1.5	22_K00646	-
P0064	0	07_P0064B	18_P0064B		Pyrazinamide, bedaquiline, levofloxacin, clofazimine, PAS, ethionamide
P0064	2	04_P00642	-	FLUOROQUINOLONES
P0064	3	03_P00643	-	FLUOROQUINOLONES
K0061	0	15_K0061B	-		Isoniazid (high dose), pyrazinamide, ethambutol, bedaquiline, levofloxacin, clofazimine, ethionamide
K0061	0.25	14_K00611	-	BEDAQUILINE/CLOFAZIMINE
K0061	0.5	14_K00612	-
K0061	1	24_K00614	-
P0082	0	03_P0082B	17_P0082B		Pyrazinamide, bedaquiline, levofloxacin, clofazimine, terizidone, PAS
P0082	1	03_P00821	18_P00821
P0082	2	08_P00822	18_P00822
P0082	4	05_P00824	18_P00824	BEDAQUILINE/CLOFAZIMINE
P0082	5	06_P00825	18_P00825	BEDAQUILINE/CLOFAZIMINE
P0082	6	06_P00826	17_P00826	BEDAQUILINE/CLOFAZIMINE
P0200	0	09_P0200B	18_P0200B		Pyrazinamide, ethambutol, bedaquiline, levofloaxcin, clofazimine, terizidone, PAS, ethionamide
P0200	1	12_P02001	18_P02001
P0200	6	14_P02006	18_P02006	BEDAQUILINE/CLOFAZIMINE
P3505	0	13_P3505B	27_P3505B		Bedaquiline, clofazimine, delamanid, terizidone, linezolid, PAS
P3505	6	25_P35056	-	BEDAQUILINE/CLOFAZIMINE
P3524	0	21_P3524B	19_P3524B		Pyrazinamide, ethionamide, bedaquiline, levofloxacin, linezolid, clofazimine, terizidone, PAS
P3524	2	21_P35242	19_P35242	BEDAQUILINE/CLOFAZIMINE
P3524	6	25_P35246	27_P35246	BEDAQUILINE/CLOFAZIMINE, DELAMANID
K0084	0	24_K0084B	27_K0084B		Isoniazid (high dose), pyrazinamide, ethambutol, bedaquiline, levofloxacin, clofazimine
K0084	0.5	24_K00842	27_K00842
K0084	6	26_K0084K	27_K0084K	BEDAQUILINE/CLOFAZIMINE

## Sheet: Medications per patient
Patient ID	Initial clinical resistance profile	Study genetic resistance profile			Drugs included (0=no, 1=yes)
		RIF RES	FLQ RES	SLI RES	Rifampicin	Isoniazid	High dose isoniazid	Pyrazinamide	Ethambutol	Bedaquiline	Linezolid	Kanamycin	Moxifloxacin	Levofloxacin	Clofazimine	Terizidone	PAS	Ethionamide	Delamanid	Others
K0002	MDR	R	S	S	0	0	1	1	1	0	0	1	1	0	1	0	0	1	0
K0005	MDR	S	S	S	0	0	1	1	1	0	0	1	1	0	1	0	0	1	0
K0006	MDR	R	S	S	0	0	1	1	1	1	0	1	1	1	1	0	0	1	0
K0007	MDR	R	S	S	0	0	1	1	1	1	0	0	1	1	1	0	0	1	0
K0008	Pre-XDR (F)	R	R	S	0	0	1	1	1	1	0	0	1	1	1	1	1	1	0
K0009	MDR	R	S	S	0	0	1	1	1	0	0	1	1	0	1	0	0	1	0
K0010	MDR	R	S	S	0	0	1	1	1	1	0	0	0	1	1	0	0	1	0
K0011	MDR	R	S	S	0	0	1	1	1	1	0	0	1	1	1	1	1	1	0
K0012	MDR	S	S	S	0	0	1	1	1	1	0	0	1	1	1	0	0	1	0
K0013	MDR	R	S	S	0	0	1	1	1	1	0	1	1	1	1	0	0	1	0
K0015	MDR	R	S	S	0	0	1	1	1	1	0	0	1	1	1	1	1	1	0
K0016	MDR	S	S	S	0	0	1	1	1	0	0	1	1	0	1	0	0	1	0
K0017	MDR	R	S	S	0	0	1	1	1	1	0	1	1	0	1	0	0	1	0
K0021	MDR	R	S	S	0	0	1	1	1	0	0	0	1	0	1	0	0	1	0
K0022	XDR	R	R	R	0	0	1	1	1	1	0	0	1	1	1	0	0	1	0
K0025	MDR	R	S	S	0	0	1	1	1	1	0	0	1	1	1	0	0	1	0
K0026	Pre-XDR (SLI)	R	S	R	0	0	1	1	1	1	0	0	1	1	1	1	1	1	0
K0028	MDR	R	S	S	0	0	1	1	1	1	0	0	1	1	1	1	1	1	0
K0029	MDR	R	S	S	0	0	1	1	1	1	0	0	1	1	1	0	0	1	0
K0030	MDR	R	S	S	0	0	1	1	1	1	0	1	1	1	1	0	0	1	0
K0031	MDR	S	S	S	0	0	1	1	1	1	0	1	1	1	1	0	0	1	0
K0035	MDR	R	S	S	0	0	1	1	1	1	0	1	1	1	1	1	1	1	0
K0036	MDR	R	S	S	0	0	1	1	1	1	0	0	0	1	1	0	0	1	0
K0037	MDR	R	S	S	0	0	1	1	1	1	0	1	1	0	1	0	0	1	0
K0039	MDR	R	S	S	0	0	1	1	1	1	0	0	1	1	1	0	0	1	0
K0040	MDR	R	S	S	0	0	1	1	1	1	0	0	0	1	1	0	0	1	0
K0041	MDR	R	S	S	0	0	1	1	1	1	0	0	0	1	1	0	0	1	0
K0042	MDR	R	S	S	0	0	1	1	1	1	0	0	1	1	1	1	1	1	0
K0043	MDR	R	S	S	0	0	1	1	1	0	0	1	1	0	1	0	0	1	0
K0044	MDR	R	S	S	0	0	1	1	1	1	0	1	1	1	1	0	0	1	0
K0045	MDR	H	S	S	0	0	1	1	1	1	0	0	1	1	1	0	0	1	0
K0046	MDR	R	S	S	0	0	1	1	1	1	0	0	0	1	1	1	1	1	0
K0049	MDR	R	S	S	0	0	1	1	1	1	0	1	1	1	1	1	1	1	0
K0051	MDR	S	S	S	0	0	1	1	1	1	0	0	1	1	1	0	0	1	0
K0054	MDR	R	S	S	0	0	1	1	1	1	0	0	1	1	1	0	0	1	0
K0056	MDR	H	S	S	0	0	1	1	1	1	0	0	1	1	1	0	0	1	0
K0057	MDR	R	S	S	0	0	1	1	1	1	0	0	1	1	1	0	0	1	0
K0058	MDR	R	S	S	0	0	1	1	1	1	0	1	1	1	1	0	0	1	0
K0059	Pre-XDR (F)	R	R	S	0	0	1	1	1	1	0	0	1	1	1	1	1	1	0
K0060	MDR	R	S	S	0	0	1	1	1	1	0	0	0	1	1	0	0	1	0
K0061	MDR	R	S	S	0	0	1	1	1	1	0	0	1	1	1	0	0	1	0
K0062	MDR	H	S	S	0	0	1	1	1	0	0	1	1	0	1	0	0	1	0
K0063	MDR	S	S	S	0	0	1	1	1	1	0	0	0	1	1	0	0	1	0
K0064	MDR	R	S	S	0	0	1	1	1	1	0	0	1	1	1	0	0	1	0
K0065	MDR	R	S	S	0	0	1	1	1	1	0	0	1	1	1	0	0	1	0
K0066	MDR	R	S	S	0	0	1	1	1	1	0	0	1	1	1	0	0	1	0
K0068	MDR	R	S	S	0	0	1	1	1	1	0	0	1	1	1	0	0	1	0
K0071	MDR	R	S	S	0	0	1	1	1	1	0	0	1	1	1	0	0	1	0
K0073	MDR	R	S	S	0	0	1	1	1	1	0	0	0	1	1	0	0	1	0
K0075	MDR	R	S	S	0	0	1	1	1	1	0	0	0	1	1	1	1	1	0
K0076	XDR	R	R	R	0	0	1	1	1	1	0	0	0	1	1	0	0	1	0
K0077	MDR	R	S	S	0	0	1	1	1	1	0	0	0	1	1	0	0	1	0
K0079	MDR	R	S	S	0	0	1	1	1	1	0	0	1	1	1	0	0	0	0
K0080	MDR	S	S	S	0	0	1	1	1	1	0	0	1	1	1	0	0	0	0
K0081	MDR	S	S	S	0	0	1	1	1	1	0	0	1	1	1	0	0	0	0
K0082	MDR	R	S	S	0	0	1	1	1	1	0	0	0	1	1	1	0	0	0
K0084	MDR	H	S	S	0	0	1	1	1	1	0	0	0	1	1	0	0	0	0
K0085	MDR	H	S	S	0	0	1	1	1	1	0	0	0	1	1	0	0	0	0
K0086	MDR	R	S	S	0	0	1	1	1	1	0	0	0	1	1	0	0	0	0
K0088	MDR	R	S	S	0	0	1	1	1	1	0	0	1	1	1	1	1	0	0
K0089	MDR	R	S	S	0	0	1	1	1	1	0	0	0	1	1	0	0	0	0
K0091	XDR	R	R	R	0	0	1	1	1	1	0	0	0	1	1	1	1	0	0
K0093	MDR	R	S	S	0	0	1	1	1	1	0	0	0	1	1	1	1	0	0
K0094	MDR	R	S	S	0	0	1	1	1	1	0	0	0	1	1	1	1	1	0
K0095	MDR	R	S	S	0	0	1	1	1	1	0	0	0	1	1	0	0	0	0
K0096	MDR	R	S	S	0	0	1	1	1	1	0	0	0	1	1	1	1	0	0
K0097	MDR	R	S	S	0	0	1	1	1	1	0	0	0	1	1	0	0	0	0
K0098	MDR	R	S	S	0	0	1	1	1	1	0	0	1	1	1	0	0	0	0
K0100	MDR	R	S	S	0	0	1	1	1	1	0	0	0	1	1	0	0	0	0
K0101	MDR	R	S	S	0	0	1	1	1	1	0	0	0	1	1	0	0	0	0
K0103	MDR	R	S	S	0	0	1	1	1	1	0	0	0	1	1	0	0	0	0
K0104	MDR	R	S	S	0	0	1	1	1	1	0	0	0	1	1	0	0	0	0
K0106	MDR	R	S	S	0	0	1	1	1	1	0	0	0	1	1	0	0	0	0
K0108	MDR	R	S	S	0	0	1	1	1	1	0	0	0	1	1	0	1	0	0
K0109	MDR	R	S	S	0	0	1	1	1	1	0	0	0	1	1	0	0	0	0
K0113	MDR	R	S	S	0	0	1	1	1	1	0	0	0	1	1	0	0	0	0
K0115	MDR	R	S	S	0	0	1	1	1	1	0	0	0	1	1	0	0	0	0
K0116	MDR	R	S	S	0	0	1	1	1	1	0	0	0	1	1	0	0	0	0
K0119	MDR	R	S	S	0	0	1	1	1	1	0	0	0	1	1	0	0	0	0
C0067	XDR	R	R	R	0	0	1	1	0	0	0	0	0	1	1	1	1	1	0	Capreomycin
F1002	MDR	R	S	S	0	0	1	1	0	1	0	1	1	1	1	1	1	1	0
F1003	MDR	S	S	S	0	0	1	1	1	0	0	1	1	0	0	1	0	1	0
F1004	MDR	R	S	S	0	0	1	1	1	0	0	1	1	0	0	1	0	0	0
F1013	Pre-XDR (F)	R	R	S	0	0	1	1	0	1	0	1	1	0	1	1	1	1	0
F1016	MDR	R	S	S	0	0	1	1	0	0	0	1	1	0	0	1	0	1	0
F1019	MDR	R	S	S	0	0	1	1	1	1	0	1	1	1	0	1	0	1	0
F1021	MDR	R	S	S	0	0	1	1	1	0	0	1	1	0	0	1	0	1	0
F1049	MDR	R	S	S	0	0	0	1	1	0	0	1	1	0	0	1	0	1	0
F1051	MDR	R	S	S	0	0	0	1	1	0	0	1	1	0	0	1	0	1	0
F1053	MDR	R	S	S	0	0	1	1	1	0	0	1	1	0	0	1	0	0	0
F1056	Pre-XDR (SLI)	R	S	R	0	0	1	1	1	0	0	1	1	0	0	1	1	1	0
F1057	MDR	R	S	S	0	0	1	1	1	0	0	1	1	0	0	1	0	1	0
F1062	MDR	R	S	S	0	0	1	1	1	0	0	1	1	0	0	1	0	1	0
F1064	MDR	R	S	S	0	0	1	1	0	1	0	1	0	1	1	1	1	1	0
F1066	MDR	R	S	S	0	0	0	1	1	0	0	1	1	0	0	1	0	1	0
F1067	MDR	R	S	S	0	0	1	1	0	0	0	1	1	0	0	1	0	1	0
F1069	MDR	S	S	S	0	0	0	1	1	0	0	1	1	0	0	1	0	1	0
F1070	MDR	R	S	S	0	0	1	1	1	0	0	1	1	0	0	1	0	1	0
F1074	MDR	R	S	S	0	0	1	1	1	0	0	1	0	0	0	1	1	1	0
F1075	MDR	R	S	S	0	0	1	1	1	0	0	1	1	0	0	1	1	1	0
F1077	MDR	R	S	S	0	0	1	1	1	0	0	1	1	0	0	1	0	1	0
F1079	MDR	R	S	S	0	0	1	1	1	0	0	1	1	0	0	1	0	1	0
F1080	MDR	R	S	S	0	0	1	1	0	0	0	1	1	0	0	1	0	1	0
F1082	MDR	R	S	S	0	0	1	1	1	1	0	1	1	1	1	1	1	1	0
F1083	MDR	R	S	S	0	0	1	1	0	0	0	1	1	0	0	1	0	1	0
F1085	MDR	R	S	S	0	0	1	1	0	0	0	1	0	1	0	1	1	1	0
F1086	MDR	R	S	S	0	0	1	1	0	0	0	0	1	0	0	1	0	1	0
F1088	MDR	S	S	S	0	0	1	1	0	0	0	1	1	0	0	1	0	1	0
F1090	MDR	S	S	S	0	0	1	1	1	0	0	1	1	0	0	0	0	1	0
F1091	MDR	R	S	S	0	0	1	1	0	0	0	1	1	0	0	1	0	1	0
F1092	MDR	R	S	S	0	0	1	1	1	0	0	1	1	0	0	1	0	1	0
F1093	Pre-XDR (SLI)	R	S	R	0	0	1	1	1	0	0	1	1	0	0	1	0	1	0
F1094	MDR	R	S	S	0	0	1	1	1	0	0	1	1	0	0	1	0	1	0
F1095	MDR	R	S	S	0	0	1	1	1	0	0	1	1	0	0	1	0	1	0
F1096	MDR	R	S	S	0	0	1	1	1	0	0	1	1	0	0	1	0	1	0
F1097	MDR	R	S	S	0	0	1	1	0	0	0	1	1	0	0	1	1	1	0
F1098	MDR	R	S	S	0	0	1	1	1	1	0	1	1	0	0	1	1	1	0
F1100	MDR	R	S	S	0	0	1	1	1	0	0	1	1	0	0	1	0	1	0
F1107	MDR	R	S	S	0	0	1	1	0	0	0	1	1	0	0	1	0	1	0
F1123	MDR	R	S	S	0	0	1	1	0	0	0	1	1	0	0	1	1	1	0
F1124	MDR	R	S	S	0	0	1	1	1	0	0	1	1	0	0	1	0	1	0
F1126	MDR	R	S	S	0	0	1	1	1	1	0	1	1	1	0	1	0	1	0
F1141	MDR	R	S	S	0	0	1	1	1	0	0	1	1	0	0	1	0	1	0
F1143	Pre-XDR (F)	R	R	S	0	0	0	1	1	1	0	1	1	1	1	1	1	0	0
F1144	MDR	R	S	S	0	0	1	1	1	1	0	0	1	0	1	1	1	1	0
P0001	XDR	R	H	R	0	0	0	1	0	1	0	0	0	1	1	1	1	1	0
P0002	MDR	R	S	S	0	0	1	1	0	1	0	1	1	0	0	1	0	1	0
P0004	Pre-XDR (SLI)	R	R	S	0	0	1	1	0	1	0	0	0	1	1	1	1	1	1	Co-amoxiclav, imipenem
P0005	Pre-XDR (F)	R	R	S	0	0	1	1	0	1	0	0	0	1	1	1	1	0	0
P0014	XDR	R	R	R	0	0	0	1	0	1	0	0	0	1	1	1	1	1	0
P0017	XDR	R	R	S	0	0	0	1	0	1	0	0	0	1	1	1	1	0	0
P0027	Pre-XDR (F)	R	H	S	0	0	0	1	0	1	0	0	0	1	1	1	1	1	0
P0033	MDR	R	S	S	0	0	0	1	0	1	0	0	0	1	1	1	1	1	0
P0034	XDR	R	R	R	0	0	0	1	0	1	0	0	0	1	1	1	1	0	0
P0037	XDR	R	R	R	0	0	0	1	0	1	0	0	0	1	1	1	1	0	0
P0040	Pre-XDR (F)	R	R	S	0	0	0	1	0	1	0	0	0	1	1	1	1	0	0
P0044	XDR	R	R	R	0	0	0	1	0	1	0	0	1	1	1	1	1	1	0
P0050	Pre-XDR (F)	R	H	S	0	0	1	1	0	1	0	0	0	1	1	1	1	0	0
P0051	MDR	S	S	S	0	0	0	1	0	1	0	0	0	1	1	1	1	1	0
P0060	Pre-XDR (F)	R	R	S	0	0	0	1	0	1	0	0	0	1	1	1	1	0	0
P0061	Pre-XDR (F)	R	H	S	0	0	0	1	0	1	0	0	0	1	1	1	1	0	0
P0062	Pre-XDR (F)	R	R	S	0	0	0	1	0	1	0	0	0	1	1	1	1	0	0
P0063	MDR	R	S	S	0	0	1	1	1	1	0	0	0	1	1	0	0	1	0
P0064	MDR	R	S	S	0	0	0	1	0	1	0	0	0	1	1	0	1	1	0
P0066	XDR	R	R	R	0	0	0	1	0	1	0	0	0	1	1	1	1	1	0
P0072	XDR	R	R	R	0	0	1	1	0	1	0	0	0	1	1	1	1	0	0
P0078	Pre-XDR (F)	R	H	S	0	0	1	1	0	1	0	0	0	1	1	1	1	0	0
P0080	Pre-XDR (F)	R	R	S	0	0	0	1	0	1	0	0	0	1	1	1	1	0	0
P0081	Pre-XDR (F)	R	R	S	0	0	1	1	0	1	0	0	0	1	1	1	1	0	0
P0082	XDR	R	R	R	0	0	0	1	0	1	0	0	0	1	1	1	1	0	0
P0084	Pre-XDR (F)	R	R	S	0	0	0	1	0	1	0	0	0	1	1	0	1	1	0
P0085	MDR	R	S	S	0	0	1	1	1	1	0	0	0	1	1	0	0	1	0
P0090	XDR	R	R	R	0	0	0	1	0	1	0	0	0	1	1	0	1	0	0
P0096	Pre-XDR (F)	R	H	S	0	0	0	1	0	1	0	0	0	1	0	1	1	1	0
P0098	Pre-XDR (F)	R	R	S	0	0	0	1	0	1	0	0	0	1	1	1	1	1	0
P0101	XDR	R	R	R	0	0	0	1	0	1	0	0	0	1	1	1	1	0	0
P0106	MDR	R	S	S	0	0	1	1	1	1	0	0	0	1	1	0	0	1	0
P0117	Pre-XDR (F)	H	H	S	0	0	0	1	0	1	0	0	0	1	1	1	1	1	0
P0119	Pre-XDR (F)	R	R	S	0	0	1	1	0	1	0	0	0	1	1	1	1	0	0
P0121	Pre-XDR (F)	R	R	S	0	0	0	1	0	1	0	0	0	1	1	1	0	0	0
P0126	MDR	R	S	S	0	0	1	1	1	1	0	0	0	1	1	0	0	1	0
P0128	MDR	H	S	S	0	0	1	1	0	1	0	0	0	1	1	1	1	1	0
P0129	MDR	R	S	S	0	0	1	1	1	1	0	0	0	1	1	0	0	1	0
P0133	Pre-XDR (F)	R	R	S	0	0	1	1	0	1	0	0	0	1	1	1	1	1	0
P0139	XDR	R	H	R	0	0	1	1	1	1	0	0	0	1	1	1	1	1	0
P0141	MDR	S	S	S	0	0	1	1	1	1	0	0	0	0	1	1	1	1	0
P0147	MDR	R	S	S	0	0	0	1	0	1	0	0	0	1	1	1	1	1	0
P0150	Pre-XDR (F)	R	R	S	0	0	0	1	0	1	0	0	0	1	1	1	1	0	0	Co-amoxiclav, imipenem
P0152	XDR	R	R	R	0	0	0	1	1	1	0	0	0	1	1	0	1	0	0
P0155	MDR	R	S	S	0	0	1	1	1	1	0	0	0	1	1	0	0	1	0
P0156	MDR	R	S	S	0	0	0	1	1	1	0	0	0	1	1	0	0	1	0
P0161	MDR	R	S	S	0	0	1	1	1	1	0	0	0	1	1	0	0	1	0
P0163	MDR	R	S	S	0	0	1	1	1	1	0	0	0	1	1	0	0	1	0
P0164	MDR	R	S	S	0	0	1	1	1	1	0	0	0	1	1	1	1	1	0
P0165	Pre-XDR (SLI)	R	S	R	0	0	0	1	1	1	0	0	0	1	1	1	1	0	0
P0169	MDR	R	S	S	0	0	1	1	1	1	0	0	0	1	1	0	0	1	0
P0173	Pre-XDR (F)	R	R	S	0	0	1	1	0	1	0	0	0	1	1	1	0	0	0
P0176	Pre-XDR (F)	R	R	S	0	0	1	1	1	1	0	0	0	1	1	0	0	1	0
P0179	XDR	R	R	R	0	0	1	1	1	1	0	0	0	1	1	0	0	1	0
P0190	MDR	R	S	S	0	0	1	1	1	1	0	0	0	1	1	0	0	1	0
P0191	MDR	R	S	S	0	0	1	1	1	1	0	0	0	1	1	0	0	1	0
P0200	XDR	R	R	R	0	0	0	1	1	1	0	0	0	1	1	1	1	1	0
H0001	MDR	R	S	S	0	0	0	1	0	0	0	1	1	0	0	1	0	1	0
H0007	MDR	R	S	S	0	0	0	1	0	0	0	1	1	0	0	1	0	1	0
H0009	MDR	R	S	S	0	0	0	1	0	0	0	1	1	0	0	1	0	1	0
H0010	MDR	R	S	S	0	0	0	1	0	0	0	1	1	0	0	1	0	1	0
H0015	MDR	R	S	S	0	0	0	1	0	0	0	1	1	0	0	1	0	1	0
H0027	MDR	R	S	S	0	0	0	1	0	0	0	1	1	0	0	1	0	1	0
H0028	MDR	R	S	S	0	0	0	1	0	0	0	1	1	0	0	1	0	1	0
H0030	MDR	R	R	S	0	0	0	1	0	0	0	1	1	0	0	0	0	1	0
H0032	MDR	R	S	S	0	0	0	1	0	0	0	1	1	0	0	1	0	1	0
H0033	MDR	R	R	S	0	0	0	1	0	0	0	1	1	0	0	1	0	1	0
H0034	MDR	R	S	S	0	0	0	1	0	0	0	1	1	0	0	1	0	1	0
H0039	MDR	R	S	S	0	0	0	1	0	0	0	1	1	0	0	1	0	1	0
H0041	MDR	R	S	S	0	0	0	1	0	0	0	1	1	0	0	1	0	1	0
H0042	MDR	R	S	S	0	0	0	1	0	0	0	1	1	0	0	1	0	1	0
H0045	MDR	S	S	S	0	0	0	1	0	0	0	1	1	0	0	1	0	1	0
H0046	MDR	R	S	S	0	0	0	1	0	0	0	1	1	0	0	1	0	1	0
H0048	MDR	R	S	S	0	0	0	1	0	0	0	1	1	0	0	0	0	1	0
H0052	MDR	R	S	S	0	0	0	1	0	0	0	1	1	0	0	1	0	1	0
H0056	MDR	S	S	S	0	0	0	1	0	0	0	1	1	0	0	1	0	1	0
H0061	MDR	S	S	S	0	0	0	1	0	0	0	1	1	0	0	1	0	1	0
H0066	MDR	R	S	S	0	0	0	1	0	0	0	1	1	0	0	1	0	1	0
H0067	MDR	R	S	S	0	0	0	1	0	0	0	1	1	0	0	1	0	1	0
H0069	MDR	R	S	S	0	0	0	1	0	0	0	1	1	0	0	1	0	1	0
H0070	MDR	R	R	R	0	0	0	1	0	0	0	1	1	0	0	1	0	1	0
H0074	MDR	S	S	S	0	0	0	1	0	0	0	1	1	0	0	1	0	1	0
H0075	MDR	R	S	S	0	0	0	1	0	0	0	1	1	0	0	1	0	1	0
H0076	MDR	S	S	S	0	0	0	1	0	0	0	1	1	0	0	1	0	1	0
H0077	MDR	R	S	S	0	0	0	1	0	0	0	1	1	0	0	1	0	1	0
H0078	MDR	R	S	S	0	0	0	1	0	0	0	1	1	0	0	1	0	1	0
H0085	MDR	R	S	S	0	0	0	1	0	0	0	1	1	0	0	1	0	1	0
H0092	MDR	R	S	S	0	0	1	1	1	0	0	1	1	0	0	0	0	1	0
H0093	MDR	R	S	S	0	0	1	0	1	0	0	1	1	0	1	0	0	1	0
H0094	MDR	S	S	S	0	0	1	1	0	0	0	1	1	0	1	0	0	1	0
H0102	MDR	R	S	S	0	0	1	1	1	0	0	1	1	0	1	0	0	1	0
H0104	MDR	R	S	S	0	0	1	1	1	0	0	1	1	0	1	0	0	1	0
H0107	MDR	R	S	S	0	0	0	1	0	0	0	1	1	0	0	1	0	1	0
H0110	MDR	R	S	S	0	0	1	1	1	0	0	1	1	0	1	0	0	1	0
H0111	MDR	R	S	S	0	0	1	1	1	0	0	1	1	0	1	0	0	1	0
H0113	MDR	R	S	S	0	0	1	1	0	0	0	1	1	0	1	0	0	1	0
H0115	MDR	R	S	S	0	0	1	1	1	0	0	1	1	0	1	0	0	1	0
H0116	MDR	R	S	S	0	0	1	1	1	0	0	1	1	0	1	0	0	1	0
H0120	MDR	R	S	S	0	0	1	1	1	0	0	1	1	0	1	0	0	1	0
H0122	MDR	R	S	S	0	0	1	1	1	0	0	1	1	0	1	0	0	1	0
H0123	MDR	R	S	S	0	0	1	1	1	0	0	1	1	0	1	0	0	1	0
H0124	MDR	S	S	S	0	0	1	1	1	0	0	1	1	0	1	0	0	1	0
H0125	MDR	R	S	S	0	0	1	1	1	0	0	1	1	0	1	0	0	1	0
H0126	MDR	R	S	S	0	0	1	1	1	0	0	1	1	0	1	0	0	1	0
H0129	MDR	R	S	S	0	0	1	1	1	0	0	1	1	0	1	0	0	1	0
H0132	MDR	S	S	H	0	0	1	1	1	0	0	1	1	0	1	0	0	1	0
H0133	MDR	S	S	S	0	0	1	1	1	0	0	1	1	0	1	0	0	1	0
H0134	MDR	H	S	S	0	0	1	1	1	0	0	1	1	0	1	0	0	1	0
H0135	MDR	R	S	S	0	0	1	1	1	0	0	1	1	0	1	0	0	1	0
H0136	MDR	R	S	S	0	0	1	1	1	0	0	1	1	0	1	0	0	1	0
H0137	MDR	R	S	S	0	0	1	1	1	0	0	1	1	0	1	0	0	1	0
H0138	MDR	R	S	S	0	0	1	1	1	0	0	1	1	0	1	0	0	1	0
H0141	MDR	R	S	S	0	0	1	1	1	0	0	1	1	0	1	0	0	1	0
H0142	MDR	R	S	S	0	0	1	1	1	0	0	1	1	0	1	0	0	1	0
H0146	MDR	R	S	S	0	0	1	1	1	0	0	1	1	0	1	0	0	1	0
H0147	MDR	R	S	S	0	0	1	1	1	0	0	1	1	0	1	0	0	1	0
H0153	MDR	R	S	S	0	0	1	1	1	0	0	1	1	0	1	0	0	1	0
H0154	MDR	R	R	S	0	0	1	1	1	0	0	1	1	0	1	0	0	1	0
H0158	MDR	R	S	S	0	0	1	1	1	0	0	1	1	0	1	0	0	1	0
H0160	MDR	R	S	S	0	0	1	1	1	0	0	1	1	0	1	0	0	1	0
H0161	MDR	R	S	S	0	0	1	1	1	0	0	1	1	0	1	0	0	1	0
H0163	MDR	R	S	S	0	0	1	1	1	0	0	1	1	0	1	0	0	1	0
H0164	MDR	R	S	S	0	0	1	1	1	0	0	1	1	0	1	0	0	1	0
H0165	MDR	R	S	S	0	0	1	1	1	0	0	1	1	0	1	0	0	1	0
H0166	MDR	R	S	S	0	0	1	1	1	0	0	1	1	0	1	0	0	1	0
H0167	MDR	R	S	S	0	0	1	1	1	0	0	1	1	0	1	0	0	1	0
H0172	MDR	H	S	S	0	0	0	1	1	0	0	1	1	0	0	1	0	1	0
H0173	MDR	R	S	S	0	0	1	1	1	0	0	1	1	0	1	0	0	1	0
H0176	MDR	R	S	S	0	0	1	1	1	0	0	1	1	0	1	0	0	1	0
H0179	MDR	S	S	S	0	0	1	1	1	0	0	1	1	0	1	0	0	1	0
H0182	MDR	R	S	S	0	0	1	1	0	1	1	0	0	1	1	0	0	1	0
H0183	MDR	R	S	S	0	0	1	1	1	0	0	1	1	0	1	0	0	1	0
H0184	MDR	R	S	S	0	0	1	1	1	0	0	1	1	0	1	0	0	1	0
H0187	MDR	R	S	S	0	0	1	1	1	0	0	1	1	0	1	0	0	1	0
H0190	MDR	R	S	S	0	0	1	1	1	0	0	1	1	0	1	0	0	1	0
H0191	MDR	R	S	S	0	0	0	1	1	1	1	0	0	1	1	0	0	1	0
H0193	MDR	H	S	S	0	0	0	1	1	1	1	0	0	1	1	0	0	1	0
H0194	MDR	S	S	S	0	0	1	1	1	1	1	0	0	1	1	0	0	1	0
H0195	MDR	R	S	S	0	0	1	1	1	1	0	0	0	1	1	0	0	1	0
H0197	MDR	R	S	S	0	0	1	1	1	1	1	0	0	1	1	0	0	1	0
H0199	MDR	R	R	S	0	0	1	1	1	1	1	0	0	1	1	0	0	1	0
H0200	MDR	R	S	S	0	0	1	1	1	1	1	0	0	1	1	0	0	1	0
H0207	MDR	R	S	S	0	0	1	1	1	1	1	0	0	1	1	0	0	1	0
R0001	DS	S	S	S	1	1	0	1	1	0	0	0	0	0	0	0	0	0	0
R0003	DS	S	S	S	1	1	0	1	1	0	0	0	0	0	0	0	0	0	0
R0005	DS	S	S	S	1	1	0	1	1	0	0	0	0	0	0	0	0	0	0
R0009	DS	S	S	S	1	1	0	1	1	0	0	0	0	0	0	0	0	0	0
R0012	DS	S	S	S	1	1	0	1	1	0	0	0	0	0	0	0	0	0	0
R0013	DS	S	S	S	1	1	0	1	1	0	0	0	0	0	0	0	0	0	0
R0014	DS	S	S	S	1	1	0	1	1	0	0	0	0	0	0	0	0	0	0
R0015	DS	S	S	S	1	1	0	1	1	0	0	0	0	0	0	0	0	0	0
R0017	DS	S	S	S	1	1	0	1	1	0	0	0	0	0	0	0	0	0	0
R0020	DS	S	S	S	1	1	0	1	1	0	0	0	0	0	0	0	0	0	0
R0021	DS	S	S	S	1	1	0	1	1	0	0	0	0	0	0	0	0	0	0
R0022	DS	S	R	S	1	1	0	1	1	0	0	0	0	0	0	0	0	0	0
R0024	DS	S	S	S	1	1	0	1	1	0	0	0	0	0	0	0	0	0	0
R0025	DS	S	S	S	1	1	0	1	1	0	0	0	0	0	0	0	0	0	0
R0026	DS	S	S	S	1	1	0	1	1	0	0	0	0	0	0	0	0	0	0
R0027	DS	S	S	S	1	1	0	1	1	0	0	0	0	0	0	0	0	0	0
R0029	DS	S	S	S	1	1	0	1	1	0	0	0	0	0	0	0	0	0	0
R0030	DS	S	S	S	1	1	0	1	1	0	0	0	0	0	0	0	0	0	0
R0031	DS	S	S	S	1	1	0	1	1	0	0	0	0	0	0	0	0	0	0
R0036	DS	S	S	S	1	1	0	1	1	0	0	0	0	0	0	0	0	0	0
R0038	DS	S	S	S	1	1	0	1	1	0	0	0	0	0	0	0	0	0	0
R0039	DS	S	S	S	1	1	0	1	1	0	0	0	0	0	0	0	0	0	0
R0040	DS	S	S	S	1	1	0	1	1	0	0	0	0	0	0	0	0	0	0
R0041	DS	S	S	S	1	1	0	1	1	0	0	0	0	0	0	0	0	0	0
R0042	DS	S	S	S	1	1	0	1	1	0	0	0	0	0	0	0	0	0	0
R0043	DS	S	S	S	1	1	0	1	1	0	0	0	0	0	0	0	0	0	0
R0045	DS	S	S	S	1	1	0	1	1	0	0	0	0	0	0	0	0	0	0
R0046	DS	S	S	S	1	1	0	1	1	0	0	0	0	0	0	0	0	0	0
R0051	DS	S	S	S	1	1	0	1	1	0	0	0	0	0	0	0	0	0	0
R0052	DS	S	S	S	1	1	0	1	1	0	0	0	0	0	0	0	0	0	0
R0053	DS	S	S	S	1	1	0	1	1	0	0	0	0	0	0	0	0	0	0
R0055	DS	S	S	S	1	1	0	1	1	0	0	0	0	0	0	0	0	0	0
R0056	DS	S	S	S	1	1	0	1	1	0	0	0	0	0	0	0	0	0	0
R0057	DS	S	S	S	1	1	0	1	1	0	0	0	0	0	0	0	0	0	0
R0059	DS	S	S	S	1	1	0	1	1	0	0	0	0	0	0	0	0	0	0
R0060	DS	S	S	S	1	1	0	1	1	0	0	0	0	0	0	0	0	0	0
R0061	DS	S	S	S	1	1	0	1	1	0	0	0	0	0	0	0	0	0	0
R0062	DS	R	R	S	1	1	0	1	1	0	0	0	0	0	0	0	0	0	0
R0064	DS	S	S	S	1	1	0	1	1	0	0	0	0	0	0	0	0	0	0
R0065	DS	S	S	S	1	1	0	1	1	0	0	0	0	0	0	0	0	0	0
R0066	DS	S	R	S	1	1	0	1	1	0	0	0	0	0	0	0	0	0	0
R0067	DS	S	S	S	1	1	0	1	1	0	0	0	0	0	0	0	0	0	0
R0069	DS	S	S	S	1	1	0	1	1	0	0	0	0	0	0	0	0	0	0
R0071	DS	S	S	S	1	1	0	1	1	0	0	0	0	0	0	0	0	0	0
R0073	DS	R	S	S	1	1	0	1	1	0	0	0	0	0	0	0	0	0	0
R0074	DS	S	S	S	1	1	0	1	1	0	0	0	0	0	0	0	0	0	0
R0075	DS	S	S	S	1	1	0	1	1	0	0	0	0	0	0	0	0	0	0
R0076	DS	S	S	S	1	1	0	1	1	0	0	0	0	0	0	0	0	0	0
R0077	DS	S	S	S	1	1	0	1	1	0	0	0	0	0	0	0	0	0	0
R0079	DS	S	S	S	1	1	0	1	1	0	0	0	0	0	0	0	0	0	0
R0081	DS	S	S	S	1	1	0	1	1	0	0	0	0	0	0	0	0	0	0
R0083	DS	S	S	S	1	1	0	1	1	0	0	0	0	0	0	0	0	0	0
R0084	DS	S	S	S	1	1	0	1	1	0	0	0	0	0	0	0	0	0	0
R0085	DS	S	S	S	1	1	0	1	1	0	0	0	0	0	0	0	0	0	0
R0087	DS	S	S	S	1	1	0	1	1	0	0	0	0	0	0	0	0	0	0
R0088	DS	S	S	S	1	1	0	1	1	0	0	0	0	0	0	0	0	0	0
R0091	DS	S	S	S	1	1	0	1	1	0	0	0	0	0	0	0	0	0	0
R0092	DS	S	S	S	1	1	0	1	1	0	0	0	0	0	0	0	0	0	0
R0093	DS	S	S	S	1	1	0	1	1	0	0	0	0	0	0	0	0	0	0
R0094	DS	S	S	S	1	1	0	1	1	0	0	0	0	0	0	0	0	0	0
R0095	DS	S	S	S	1	1	0	1	1	0	0	0	0	0	0	0	0	0	0
R0096	DS	S	S	S	1	1	0	1	1	0	0	0	0	0	0	0	0	0	0
R0097	DS	S	S	S	1	1	0	1	1	0	0	0	0	0	0	0	0	0	0
R0098	DS	S	S	S	1	1	0	1	1	0	0	0	0	0	0	0	0	0	0
R0099	DS	S	S	S	1	1	0	1	1	0	0	0	0	0	0	0	0	0	0
R0100	DS	S	S	S	1	1	0	1	1	0	0	0	0	0	0	0	0	0	0
